# Supplementary material for: μ-1,1′-Bis(diphenyl­phosphino)ferrocene-κ2 P:P′-bis­{[(Z)-O-isopropyl N-(4-nitro­phen­yl)thio­carbamato-κS]gold(I)} chloro­form disolvate
Source: Acta Crystallogr Sect E Struct Rep Online. 2009 Oct 31;65(Pt 11):m1466–7. doi: 10.1107/S1600536809043864 (PMC2971012; doi:10.1107/S1600536809043864)
Supplement: Supplementary file 1 [file e-65-m1466-sup1.cif]

##############################################################################
###                                                                        ###
###        Electronic paper (Acta Crystallographica Section E)             ###
###                                                                        ###
##############################################################################
#                                                                            #
# This CIF contains the data in a paper accepted for publication in Acta     #
# Crystallographica Section E. It conforms to the requirements of Notes      #
# for Authors for Section E, and has been peer reviewed under the auspices   #
# of the IUCr Commission on Journals.                                        #
#                                                                            #
# Full details of the Crystallographic Information File format               #
# are given in the paper "The Crystallographic Information File (CIF):       #
# a New Standard Archive File for Crystallography" by S. R. Hall, F. H.      #
# Allen and I. D. Brown [Acta Cryst. (1991), A47, 655-685].                  #
#                                                                            #
# The current version of the core CIF dictionary is obtainable from          #
# ftp://ftp.iucr.org/pub/cif_core.dic. The current version number is 2.4.    #
#                                                                            #
# Software is freely available for graphical display of the structure(s) in  #
# this CIF.  For information consult the CIF home page http://www.iucr.org/  #
# cif/home.html                                                              #
#                                                                            #
# This file may be used for bona fide research purposes within the           #
# scientific community so long as proper attribution is given to the journal # 
# article from which it was obtained.                                        #
#                                                                            #
##############################################################################
                                             
data_global
_audit_creation_method     SHELXL-97
_journal_date_recd_electronic     2009-10-22
_journal_date_accepted     2009-10-23
_journal_name_full     'Acta Crystallographica, Section E'
_journal_year     2009
_journal_volume     65
_journal_issue     11
_journal_page_first     m1466
_journal_page_last     m1467
_journal_paper_category     QM
_journal_coeditor_code     HB5168
_publ_contact_author_name     ' Edward RT Tiekink '
_publ_contact_author_address
;
Department of Chemistry, University of Malaya,
50603 Kuala Lumpur, Malaysia
;
_publ_contact_author_email     edward.tiekink@gmail.com
_publ_contact_author_fax     ' (65) 6790 9801 '
_publ_contact_author_phone     ' (65) 6790 6402 '
_publ_section_title
;\
\m-1,1'-Bis(diphenylphosphino)ferrocene-\k^2^<i>P</i>:<i>P</i>'-\
bis{[(<i>Z</i>)-\
<i>O</i>-isopropyl <i>N</i>-(4-nitrophenyl)thiocarbamato-\k<i>S</i>]gold(I)}
chloroform disolvate
;
loop_
    _publ_author_name
    _publ_author_footnote
    _publ_author_address
    'Ho, Soo Yei' .
;
Department of Chemistry,
National University of Singapore, Singapore 117543
;
    'Tiekink, Edward R. T.' .
;
Department of Chemistry, University of Malaya,
50603 Kuala Lumpur, Malaysia
;
data_I
_chemical_name_systematic
;
\m-1,1'-Bis(diphenylphosphino)ferrocene-\k^2^<i>P</i>:<i>P</i>'-
bis{[(<i>Z</i>)-<i>O</i>-isopropyl
<i>N</i>-(4-nitrophenyl)thiocarbamato-\k<i>S</i>]gold(I)} chloroform
disolvate
;
_chemical_name_common     ?
_chemical_formula_moiety     'C54 H50 Au2 Fe N4 O6 P2 S2, 2(C H Cl3) '
_chemical_formula_sum     'C56 H52 Au2 Cl6 Fe N4 O6 P2 S2'
_chemical_formula_iupac     '[Au2 Fe (C10 H11 N2 O3 S)2 (C17 H14 P)2], 2C H Cl3'
_chemical_formula_weight     1665.56
_chemical_melting_point     ?
_symmetry_cell_setting     monoclinic
_symmetry_space_group_name_H-M     'C 2/c'
_symmetry_space_group_name_Hall     '-C 2yc'
loop_
    _symmetry_equiv_pos_as_xyz
    'x, y, z'
    '-x, y, -z+1/2'
    'x+1/2, y+1/2, z'
    '-x+1/2, y+1/2, -z+1/2'
    '-x, -y, -z'
    'x, -y, z-1/2'
    '-x+1/2, -y+1/2, -z'
    'x+1/2, -y+1/2, z-1/2'
_cell_length_a     25.9661(13)
_cell_length_b     11.5544(6)
_cell_length_c     23.3615(13)
_cell_angle_alpha     90
_cell_angle_beta     117.2930(10)
_cell_angle_gamma     90
_cell_volume     6228.7(6)
_cell_formula_units_Z     4
_cell_measurement_reflns_used     3297
_cell_measurement_theta_min     4.4
_cell_measurement_theta_max     23.2
_cell_measurement_temperature     223(2)
_exptl_crystal_description     needle
_exptl_crystal_colour     'orange'
_exptl_crystal_size_max     0.36
_exptl_crystal_size_mid     0.07
_exptl_crystal_size_min     0.04
_exptl_crystal_density_diffrn     1.776
_exptl_crystal_density_meas     ?
_exptl_crystal_density_method     'not measured'
_exptl_crystal_F_000     3248
_exptl_absorpt_coefficient_mu     5.355
_exptl_absorpt_correction_type     'multi-scan'
_exptl_absorpt_process_details     '(SADABS; Bruker, 2000)'
_exptl_absorpt_correction_T_min     0.572
_exptl_absorpt_correction_T_max     1
_diffrn_ambient_temperature     223(2)
_diffrn_radiation_type     MoK\a
_diffrn_radiation_wavelength     0.71069
_diffrn_radiation_source     'fine-focus sealed tube'
_diffrn_radiation_monochromator     graphite
_diffrn_measurement_device_type     'Bruker SMART CCD'
_diffrn_measurement_method     \w
_diffrn_detector_area_resol_mean     ?
_diffrn_reflns_number     21839
_diffrn_reflns_av_R_equivalents     0.056
_diffrn_reflns_av_sigmaI/netI     0.067
_diffrn_reflns_theta_min     1.8
_diffrn_reflns_theta_max     27.5
_diffrn_reflns_theta_full     27.5
_diffrn_measured_fraction_theta_max     0.999
_diffrn_measured_fraction_theta_full     0.999
_diffrn_reflns_limit_h_min     -31
_diffrn_reflns_limit_h_max     33
_diffrn_reflns_limit_k_min     -15
_diffrn_reflns_limit_k_max     15
_diffrn_reflns_limit_l_min     -30
_diffrn_reflns_limit_l_max     16
_diffrn_standards_number     0
_diffrn_standards_interval_count     ?
_diffrn_standards_interval_time     ?
_diffrn_standards_decay_%     0
_refine_special_details
;
Refinement of <i>F</i>^2^ against ALL reflections. The weighted <i>R</i>-factor
<i>wR</i> and goodness of fit <i>S</i> are based on <i>F</i>^2^, conventional
<i>R</i>-factors <i>R</i> are based on <i>F</i>, with <i>F</i> set to zero for
negative <i>F</i>^2^. The threshold expression of <i>F</i>^2^ >
2\s(<i>F</i>^2^) is used only for calculating <i>R</i>-factors(gt) <i>etc</i>.
and is not relevant to the choice of reflections for refinement.
<i>R</i>-factors based on <i>F</i>^2^ are statistically about twice as large
as those based on <i>F</i>, and <i>R</i>- factors based on ALL data will be
even larger.
;
_reflns_number_total     7148
_reflns_number_gt     4988
_reflns_threshold_expression     I>2\s(I)
_refine_ls_structure_factor_coef     Fsqd
_refine_ls_matrix_type     full
_refine_ls_R_factor_all     0.076
_refine_ls_R_factor_gt     0.045
_refine_ls_wR_factor_gt     0.092
_refine_ls_wR_factor_ref     0.104
_refine_ls_goodness_of_fit_ref     0.97
_refine_ls_restrained_S_all     0.97
_refine_ls_number_reflns     7148
_refine_ls_number_parameters     357
_refine_ls_number_restraints     0
_refine_ls_hydrogen_treatment     constr
_refine_ls_weighting_scheme     calc
_refine_ls_weighting_details
                 'calc w=1/[\s^2^(Fo^2^)+(0.0493P)^2^] where P=(Fo^2^+2Fc^2^)/3'
_atom_sites_solution_hydrogens     geom
_atom_sites_solution_primary     direct
_atom_sites_solution_secondary     difmap
_refine_ls_shift/su_max     0.001
_refine_ls_shift/su_mean     0.000
_refine_diff_density_max     2.08
_refine_diff_density_min     -0.74
_refine_ls_extinction_method     none
_refine_ls_extinction_coef     ?
loop_
    _atom_type_symbol
    _atom_type_description
    _atom_type_scat_dispersion_real
    _atom_type_scat_dispersion_imag
    _atom_type_scat_source
    'C' 'C' 0.0033 0.0016
                         'International Tables Vol C Tables 4.2.6.8 and 6.1.1.4'
    'H' 'H' 0.0000 0.0000
                         'International Tables Vol C Tables 4.2.6.8 and 6.1.1.4'
    'Au' 'Au' -2.0133 8.8022
                         'International Tables Vol C Tables 4.2.6.8 and 6.1.1.4'
    'Fe' 'Fe' 0.3463 0.8444
                         'International Tables Vol C Tables 4.2.6.8 and 6.1.1.4'
    'N' 'N' 0.0061 0.0033
                         'International Tables Vol C Tables 4.2.6.8 and 6.1.1.4'
    'O' 'O' 0.0106 0.0060
                         'International Tables Vol C Tables 4.2.6.8 and 6.1.1.4'
    'P' 'P' 0.1023 0.0942
                         'International Tables Vol C Tables 4.2.6.8 and 6.1.1.4'
    'S' 'S' 0.1246 0.1234
                         'International Tables Vol C Tables 4.2.6.8 and 6.1.1.4'
    'Cl' 'Cl' 0.1484 0.1585
                         'International Tables Vol C Tables 4.2.6.8 and 6.1.1.4'
_computing_data_collection     'SMART (Bruker, 2000)'
_computing_cell_refinement     'SAINT (Bruker, 2000)'
_computing_data_reduction     'SAINT (Bruker, 2000)'
_computing_structure_solution
                            'PATTY in DIRDIF92 (Beurskens <i>et al.</i>,  1992)'
_computing_structure_refinement     'SHELXL97 (Sheldrick, 2008)'
_computing_molecular_graphics     'DIAMOND (Brandenburg, 2006)'
_computing_publication_material     'SHELXL97 (Sheldrick, 2008)'
loop_
    _atom_site_type_symbol
    _atom_site_label
    _atom_site_fract_x
    _atom_site_fract_y
    _atom_site_fract_z
    _atom_site_U_iso_or_equiv
    _atom_site_adp_type
    _atom_site_calc_flag
    _atom_site_refinement_flags
    _atom_site_occupancy
    _atom_site_disorder_assembly
    _atom_site_disorder_group
    Au Au 0.038384(9) 0.040380(18) 0.217132(11) 0.03822(9) Uani d . 1 . .
    Fe Fe 0.0000 0.36727(10) 0.2500 0.0348(3) Uani d S 1 . .
    Cl Cl1 0.09462(11) 0.1755(2) 0.62226(16) 0.1115(10) Uani d . 1 . .
    Cl Cl2 0.09451(11) 0.4042(2) 0.66861(19) 0.1263(13) Uani d . 1 . .
    Cl Cl3 -0.00491(9) 0.2607(2) 0.63203(13) 0.0870(7) Uani d . 1 . .
    S S1 0.08961(7) -0.09108(14) 0.29813(8) 0.0475(4) Uani d . 1 . .
    P P1 -0.00697(6) 0.17293(13) 0.13880(7) 0.0354(3) Uani d . 1 . .
    O O1 0.17098(19) 0.0531(4) 0.3072(2) 0.0568(13) Uani d . 1 . .
    O O2 0.1974(2) -0.6234(5) 0.4520(3) 0.0835(19) Uani d . 1 . .
    O O3 0.1523(4) -0.5385(5) 0.4984(3) 0.097(2) Uani d . 1 . .
    N N1 0.2054(2) -0.1139(5) 0.3638(3) 0.0548(15) Uani d . 1 . .
    N N2 0.1784(3) -0.5363(5) 0.4654(3) 0.0637(18) Uani d . 1 . .
    C C1 0.1632(3) -0.0518(5) 0.3277(3) 0.0458(16) Uani d . 1 . .
    C C2 0.1963(2) -0.2195(6) 0.3880(3) 0.0480(17) Uani d . 1 . .
    C C3 0.2107(3) -0.3236(6) 0.3689(4) 0.0560(18) Uani d . 1 . .
    H H3 0.2246 -0.3233 0.3381 0.067 Uiso calc R 1 . .
    C C4 0.2049(3) -0.4253(6) 0.3942(4) 0.0542(19) Uani d . 1 . .
    H H4 0.2147 -0.4951 0.3810 0.065 Uiso calc R 1 . .
    C C5 0.1849(3) -0.4263(6) 0.4384(3) 0.0509(17) Uani d . 1 . .
    C C6 0.1698(3) -0.3254(6) 0.4587(3) 0.0588(19) Uani d . 1 . .
    H H6 0.1557 -0.3275 0.4893 0.071 Uiso calc R 1 . .
    C C7 0.1757(3) -0.2224(6) 0.4334(3) 0.0556(19) Uani d . 1 . .
    H H7 0.1658 -0.1530 0.4468 0.067 Uiso calc R 1 . .
    C C8 0.2304(3) 0.0878(8) 0.3263(5) 0.075(3) Uani d . 1 . .
    H H8 0.2569 0.0509 0.3678 0.089 Uiso calc R 1 . .
    C C9 0.2330(4) 0.2145(8) 0.3331(6) 0.113(4) Uani d . 1 . .
    H H9A 0.2254 0.2364 0.3686 0.170 Uiso calc R 1 . .
    H H9B 0.2042 0.2493 0.2936 0.170 Uiso calc R 1 . .
    H H9C 0.2713 0.2414 0.3415 0.170 Uiso calc R 1 . .
    C C10 0.2436(4) 0.0462(9) 0.2737(6) 0.107(4) Uani d . 1 . .
    H H10A 0.2424 -0.0377 0.2723 0.160 Uiso calc R 1 . .
    H H10B 0.2819 0.0724 0.2820 0.160 Uiso calc R 1 . .
    H H10C 0.2150 0.0769 0.2327 0.160 Uiso calc R 1 . .
    C C11 -0.0392(2) 0.2915(5) 0.1610(3) 0.0340(13) Uani d . 1 . .
    C C12 -0.0298(2) 0.4126(5) 0.1557(3) 0.0378(14) Uani d . 1 . .
    H H12 -0.0075 0.4446 0.1373 0.045 Uiso calc R 1 . .
    C C13 -0.0598(3) 0.4751(5) 0.1828(3) 0.0445(16) Uani d . 1 . .
    H H13 -0.0610 0.5561 0.1855 0.053 Uiso calc R 1 . .
    C C14 -0.0877(3) 0.3958(5) 0.2052(3) 0.0445(15) Uani d . 1 . .
    H H14 -0.1104 0.4149 0.2256 0.053 Uiso calc R 1 . .
    C C15 -0.0756(2) 0.2828(5) 0.1919(3) 0.0354(13) Uani d . 1 . .
    H H15 -0.0891 0.2137 0.2016 0.042 Uiso calc R 1 . .
    C C16 -0.0634(2) 0.1105(5) 0.0653(3) 0.0342(13) Uani d . 1 . .
    C C17 -0.0487(3) 0.0138(5) 0.0404(3) 0.0483(17) Uani d . 1 . .
    H H17 -0.0105 -0.0142 0.0606 0.058 Uiso calc R 1 . .
    C C18 -0.0892(3) -0.0405(6) -0.0132(4) 0.0547(18) Uani d . 1 . .
    H H18 -0.0791 -0.1059 -0.0298 0.066 Uiso calc R 1 . .
    C C19 -0.1452(3) 0.0012(6) -0.0428(3) 0.0529(18) Uani d . 1 . .
    H H19 -0.1732 -0.0353 -0.0800 0.063 Uiso calc R 1 . .
    C C20 -0.1603(3) 0.0951(6) -0.0183(3) 0.0569(19) Uani d . 1 . .
    H H20 -0.1987 0.1221 -0.0383 0.068 Uiso calc R 1 . .
    C C21 -0.1191(3) 0.1504(5) 0.0357(3) 0.0499(17) Uani d . 1 . .
    H H21 -0.1294 0.2156 0.0522 0.060 Uiso calc R 1 . .
    C C22 0.0426(3) 0.2447(5) 0.1154(3) 0.0423(15) Uani d . 1 . .
    C C23 0.1015(3) 0.2386(6) 0.1572(3) 0.0490(16) Uani d . 1 . .
    H H23 0.1150 0.1944 0.1951 0.059 Uiso calc R 1 . .
    C C24 0.1405(3) 0.2984(7) 0.1426(4) 0.068(2) Uani d . 1 . .
    H H24 0.1804 0.2935 0.1705 0.081 Uiso calc R 1 . .
    C C25 0.1213(4) 0.3646(6) 0.0878(4) 0.070(2) Uani d . 1 . .
    H H25 0.1477 0.4071 0.0790 0.084 Uiso calc R 1 . .
    C C26 0.0623(4) 0.3680(6) 0.0455(4) 0.064(2) Uani d . 1 . .
    H H26 0.0489 0.4108 0.0071 0.077 Uiso calc R 1 . .
    C C27 0.0234(3) 0.3085(5) 0.0599(3) 0.0525(17) Uani d . 1 . .
    H H27 -0.0165 0.3119 0.0314 0.063 Uiso calc R 1 . .
    C C28 0.0705(3) 0.2630(6) 0.6651(4) 0.062(2) Uani d . 1 . .
    H H28 0.0867 0.2328 0.7096 0.075 Uiso calc R 1 . .
loop_
    _atom_site_aniso_label
    _atom_site_aniso_U_11
    _atom_site_aniso_U_22
    _atom_site_aniso_U_33
    _atom_site_aniso_U_12
    _atom_site_aniso_U_13
    _atom_site_aniso_U_23
    Au 0.03377(13) 0.03382(12) 0.04130(14) 0.00501(10) 0.01225(10) 0.00307(11)
    Fe 0.0327(6) 0.0341(6) 0.0337(6) 0.000 0.0118(5) 0.000
    Cl1 0.0976(18) 0.1016(18) 0.161(3) -0.0139(15) 0.0819(19) -0.0543(19)
    Cl2 0.0878(17) 0.0519(12) 0.239(4) -0.0138(12) 0.074(2) -0.0203(18)
    Cl3 0.0653(13) 0.0782(14) 0.121(2) -0.0069(11) 0.0461(14) -0.0200(14)
    S1 0.0364(8) 0.0424(8) 0.0557(10) 0.0049(7) 0.0142(8) 0.0126(8)
    P1 0.0335(8) 0.0328(7) 0.0369(8) 0.0014(6) 0.0135(7) -0.0007(6)
    O1 0.037(2) 0.048(3) 0.072(3) -0.003(2) 0.014(2) 0.017(2)
    O2 0.073(4) 0.041(3) 0.136(6) -0.006(3) 0.047(4) 0.004(3)
    O3 0.152(7) 0.061(4) 0.103(5) -0.014(4) 0.079(5) -0.004(3)
    N1 0.030(3) 0.058(3) 0.068(4) 0.007(3) 0.015(3) 0.019(3)
    N2 0.060(4) 0.046(4) 0.075(5) -0.010(3) 0.022(4) 0.001(3)
    C1 0.044(4) 0.045(4) 0.046(4) 0.000(3) 0.019(3) 0.005(3)
    C2 0.029(3) 0.055(4) 0.051(4) 0.005(3) 0.011(3) 0.008(3)
    C3 0.044(4) 0.061(4) 0.066(5) 0.008(3) 0.028(4) 0.006(4)
    C4 0.039(4) 0.046(4) 0.076(5) 0.005(3) 0.024(4) -0.001(4)
    C5 0.043(4) 0.050(4) 0.053(4) -0.003(3) 0.015(3) 0.003(3)
    C6 0.077(5) 0.052(4) 0.051(4) -0.006(4) 0.032(4) 0.002(3)
    C7 0.064(5) 0.042(4) 0.055(4) 0.011(3) 0.023(4) 0.002(3)
    C8 0.035(4) 0.079(6) 0.091(6) 0.000(4) 0.013(4) 0.030(5)
    C9 0.065(6) 0.091(7) 0.146(10) -0.037(5) 0.016(6) -0.003(7)
    C10 0.066(6) 0.108(8) 0.159(11) 0.005(5) 0.063(7) 0.021(8)
    C11 0.035(3) 0.031(3) 0.028(3) 0.003(2) 0.008(3) 0.001(2)
    C12 0.038(3) 0.034(3) 0.035(3) -0.001(2) 0.011(3) 0.003(3)
    C13 0.044(3) 0.037(3) 0.041(3) 0.007(3) 0.010(3) 0.003(3)
    C14 0.035(3) 0.051(4) 0.042(4) 0.007(3) 0.013(3) -0.002(3)
    C15 0.023(3) 0.043(3) 0.035(3) -0.002(2) 0.010(2) 0.003(3)
    C16 0.035(3) 0.032(3) 0.030(3) 0.002(2) 0.011(2) 0.005(2)
    C17 0.043(4) 0.046(4) 0.050(4) 0.009(3) 0.017(3) -0.004(3)
    C18 0.060(4) 0.045(4) 0.062(4) -0.001(3) 0.031(4) -0.013(3)
    C19 0.043(4) 0.061(4) 0.047(4) -0.014(3) 0.015(3) -0.015(3)
    C20 0.036(3) 0.062(4) 0.056(4) 0.005(3) 0.006(3) -0.009(4)
    C21 0.048(4) 0.039(3) 0.057(4) 0.007(3) 0.019(3) -0.008(3)
    C22 0.052(4) 0.034(3) 0.051(4) 0.000(3) 0.033(3) -0.006(3)
    C23 0.044(4) 0.048(4) 0.057(4) -0.007(3) 0.026(3) -0.009(3)
    C24 0.055(4) 0.082(6) 0.075(6) -0.013(4) 0.037(4) -0.016(5)
    C25 0.097(6) 0.052(4) 0.097(7) -0.032(4) 0.076(6) -0.029(5)
    C26 0.103(7) 0.046(4) 0.068(5) -0.005(4) 0.060(5) -0.003(4)
    C27 0.076(5) 0.042(4) 0.053(4) -0.001(3) 0.041(4) -0.006(3)
    C28 0.054(4) 0.047(4) 0.084(6) 0.005(3) 0.030(4) 0.000(4)
_geom_special_details
;
All s.u.'s (except the s.u. in the dihedral angle between two l.s. planes) are
estimated using the full covariance matrix. The cell s.u.'s are taken into
account individually in the estimation of s.u.'s in distances, angles and
torsion angles; correlations between s.u.'s in cell parameters are only used
when they are defined by crystal symmetry. An approximate (isotropic)
treatment of cell s.u.'s is used for estimating s.u.'s involving l.s. planes.
;
loop_
    _geom_bond_atom_site_label_1
    _geom_bond_atom_site_label_2
    _geom_bond_site_symmetry_2
    _geom_bond_distance
    _geom_bond_publ_flag
    Au S1 . 2.3127(16) y
    Au P1 . 2.2594(15) y
    Au Au 2 3.0231(5) ?
    Fe C12 2 2.041(6) ?
    Fe C12 . 2.041(6) ?
    Fe C11 . 2.045(5) ?
    Fe C11 2 2.045(5) ?
    Fe C13 2 2.047(6) ?
    Fe C13 . 2.047(6) ?
    Fe C14 2 2.050(6) ?
    Fe C14 . 2.050(6) ?
    Fe C15 . 2.051(5) ?
    Fe C15 2 2.051(5) ?
    Cl1 C28 . 1.729(8) ?
    Cl2 C28 . 1.736(7) ?
    Cl3 C28 . 1.744(7) ?
    S1 C1 . 1.767(6) ?
    P1 C11 . 1.802(6) ?
    P1 C22 . 1.812(6) ?
    P1 C16 . 1.818(5) ?
    O1 C1 . 1.353(7) ?
    O1 C8 . 1.453(8) ?
    O2 N2 . 1.223(8) ?
    O3 N2 . 1.239(9) ?
    N1 C1 . 1.257(7) ?
    N1 C2 . 1.410(8) ?
    N2 C5 . 1.463(9) ?
    C2 C7 . 1.390(10) ?
    C2 C3 . 1.392(9) ?
    C3 C4 . 1.355(9) ?
    C3 H3 . 0.9400 ?
    C4 C5 . 1.353(10) ?
    C4 H4 . 0.9400 ?
    C5 C6 . 1.381(10) ?
    C6 C7 . 1.369(9) ?
    C6 H6 . 0.9400 ?
    C7 H7 . 0.9400 ?
    C8 C9 . 1.470(12) ?
    C8 C10 . 1.498(14) ?
    C8 H8 . 0.9900 ?
    C9 H9A . 0.9700 ?
    C9 H9B . 0.9700 ?
    C9 H9C . 0.9700 ?
    C10 H10A . 0.9700 ?
    C10 H10B . 0.9700 ?
    C10 H10C . 0.9700 ?
    C11 C15 . 1.431(8) ?
    C11 C12 . 1.436(8) ?
    C12 C13 . 1.407(9) ?
    C12 H12 . 0.9400 ?
    C13 C14 . 1.409(9) ?
    C13 H13 . 0.9400 ?
    C14 C15 . 1.411(8) ?
    C14 H14 . 0.9400 ?
    C15 H15 . 0.9400 ?
    C16 C21 . 1.365(8) ?
    C16 C17 . 1.392(8) ?
    C17 C18 . 1.363(9) ?
    C17 H17 . 0.9400 ?
    C18 C19 . 1.380(9) ?
    C18 H18 . 0.9400 ?
    C19 C20 . 1.363(10) ?
    C19 H19 . 0.9400 ?
    C20 C21 . 1.382(8) ?
    C20 H20 . 0.9400 ?
    C21 H21 . 0.9400 ?
    C22 C27 . 1.372(9) ?
    C22 C23 . 1.389(8) ?
    C23 C24 . 1.390(10) ?
    C23 H23 . 0.9400 ?
    C24 C25 . 1.373(11) ?
    C24 H24 . 0.9400 ?
    C25 C26 . 1.391(11) ?
    C25 H25 . 0.9400 ?
    C26 C27 . 1.386(9) ?
    C26 H26 . 0.9400 ?
    C27 H27 . 0.9400 ?
    C28 H28 . 0.9900 ?
loop_
    _geom_angle_atom_site_label_1
    _geom_angle_atom_site_label_2
    _geom_angle_atom_site_label_3
    _geom_angle_site_symmetry_1
    _geom_angle_site_symmetry_3
    _geom_angle
    _geom_angle_publ_flag
    P1 Au S1 . . 176.86(6) y
    P1 Au Au . 2 101.03(4) ?
    S1 Au Au . 2 81.38(5) ?
    C12 Fe C12 2 . 150.2(3) ?
    C12 Fe C11 2 . 166.6(2) ?
    C12 Fe C11 . . 41.1(2) ?
    C12 Fe C11 2 2 41.1(2) ?
    C12 Fe C11 . 2 166.6(2) ?
    C11 Fe C11 . 2 129.3(3) ?
    C12 Fe C13 2 2 40.3(3) ?
    C12 Fe C13 . 2 116.8(2) ?
    C11 Fe C13 . 2 152.7(3) ?
    C11 Fe C13 2 2 68.4(2) ?
    C12 Fe C13 2 . 116.8(2) ?
    C12 Fe C13 . . 40.3(2) ?
    C11 Fe C13 . . 68.4(2) ?
    C11 Fe C13 2 . 152.7(3) ?
    C13 Fe C13 2 . 105.0(3) ?
    C12 Fe C14 2 2 68.0(3) ?
    C12 Fe C14 . 2 107.0(3) ?
    C11 Fe C14 . 2 120.4(2) ?
    C11 Fe C14 2 2 68.4(2) ?
    C13 Fe C14 2 2 40.2(3) ?
    C13 Fe C14 . 2 124.6(3) ?
    C12 Fe C14 2 . 107.0(3) ?
    C12 Fe C14 . . 68.0(3) ?
    C11 Fe C14 . . 68.4(2) ?
    C11 Fe C14 2 . 120.4(2) ?
    C13 Fe C14 2 . 124.6(3) ?
    C13 Fe C14 . . 40.2(3) ?
    C14 Fe C14 2 . 161.5(4) ?
    C12 Fe C15 2 . 127.7(2) ?
    C12 Fe C15 . . 68.5(2) ?
    C11 Fe C15 . . 40.9(2) ?
    C11 Fe C15 2 . 110.4(2) ?
    C13 Fe C15 2 . 163.0(3) ?
    C13 Fe C15 . . 67.8(2) ?
    C14 Fe C15 2 . 156.4(3) ?
    C14 Fe C15 . . 40.2(2) ?
    C12 Fe C15 2 2 68.5(2) ?
    C12 Fe C15 . 2 127.7(2) ?
    C11 Fe C15 . 2 110.4(2) ?
    C11 Fe C15 2 2 40.9(2) ?
    C13 Fe C15 2 2 67.8(2) ?
    C13 Fe C15 . 2 163.0(3) ?
    C14 Fe C15 2 2 40.2(2) ?
    C14 Fe C15 . 2 156.4(3) ?
    C15 Fe C15 . 2 123.1(3) ?
    C1 S1 Au . . 105.3(2) ?
    C11 P1 C22 . . 103.1(3) ?
    C11 P1 C16 . . 107.1(3) ?
    C22 P1 C16 . . 105.8(3) ?
    C11 P1 Au . . 114.88(19) ?
    C22 P1 Au . . 112.1(2) ?
    C16 P1 Au . . 113.01(18) ?
    C1 O1 C8 . . 116.6(5) ?
    C1 N1 C2 . . 120.5(5) ?
    O2 N2 O3 . . 122.9(7) ?
    O2 N2 C5 . . 117.7(8) ?
    O3 N2 C5 . . 119.3(7) ?
    N1 C1 O1 . . 121.5(6) ?
    N1 C1 S1 . . 124.8(5) ?
    O1 C1 S1 . . 113.7(4) ?
    C7 C2 C3 . . 118.6(6) ?
    C7 C2 N1 . . 121.4(6) ?
    C3 C2 N1 . . 120.0(7) ?
    C4 C3 C2 . . 120.5(7) ?
    C4 C3 H3 . . 119.7 ?
    C2 C3 H3 . . 119.7 ?
    C5 C4 C3 . . 120.0(7) ?
    C5 C4 H4 . . 120.0 ?
    C3 C4 H4 . . 120.0 ?
    C4 C5 C6 . . 121.6(7) ?
    C4 C5 N2 . . 119.8(7) ?
    C6 C5 N2 . . 118.6(7) ?
    C7 C6 C5 . . 118.7(7) ?
    C7 C6 H6 . . 120.7 ?
    C5 C6 H6 . . 120.7 ?
    C6 C7 C2 . . 120.6(7) ?
    C6 C7 H7 . . 119.7 ?
    C2 C7 H7 . . 119.7 ?
    O1 C8 C9 . . 107.3(7) ?
    O1 C8 C10 . . 105.6(7) ?
    C9 C8 C10 . . 113.0(9) ?
    O1 C8 H8 . . 110.3 ?
    C9 C8 H8 . . 110.3 ?
    C10 C8 H8 . . 110.3 ?
    C8 C9 H9A . . 109.5 ?
    C8 C9 H9B . . 109.5 ?
    H9A C9 H9B . . 109.5 ?
    C8 C9 H9C . . 109.5 ?
    H9A C9 H9C . . 109.5 ?
    H9B C9 H9C . . 109.5 ?
    C8 C10 H10A . . 109.5 ?
    C8 C10 H10B . . 109.5 ?
    H10A C10 H10B . . 109.5 ?
    C8 C10 H10C . . 109.5 ?
    H10A C10 H10C . . 109.5 ?
    H10B C10 H10C . . 109.5 ?
    C15 C11 C12 . . 106.9(5) ?
    C15 C11 P1 . . 126.4(4) ?
    C12 C11 P1 . . 126.6(5) ?
    C15 C11 Fe . . 69.8(3) ?
    C12 C11 Fe . . 69.3(3) ?
    P1 C11 Fe . . 122.5(3) ?
    C13 C12 C11 . . 108.0(6) ?
    C13 C12 Fe . . 70.1(4) ?
    C11 C12 Fe . . 69.6(3) ?
    C13 C12 H12 . . 126.0 ?
    C11 C12 H12 . . 126.0 ?
    Fe C12 H12 . . 125.9 ?
    C12 C13 C14 . . 108.6(5) ?
    C12 C13 Fe . . 69.6(3) ?
    C14 C13 Fe . . 70.0(3) ?
    C12 C13 H13 . . 125.7 ?
    C14 C13 H13 . . 125.7 ?
    Fe C13 H13 . . 126.3 ?
    C13 C14 C15 . . 108.4(6) ?
    C13 C14 Fe . . 69.8(3) ?
    C15 C14 Fe . . 69.9(3) ?
    C13 C14 H14 . . 125.8 ?
    C15 C14 H14 . . 125.8 ?
    Fe C14 H14 . . 126.1 ?
    C14 C15 C11 . . 108.1(5) ?
    C14 C15 Fe . . 69.8(3) ?
    C11 C15 Fe . . 69.4(3) ?
    C14 C15 H15 . . 125.9 ?
    C11 C15 H15 . . 125.9 ?
    Fe C15 H15 . . 126.4 ?
    C21 C16 C17 . . 119.2(5) ?
    C21 C16 P1 . . 123.5(5) ?
    C17 C16 P1 . . 117.2(4) ?
    C18 C17 C16 . . 120.6(6) ?
    C18 C17 H17 . . 119.7 ?
    C16 C17 H17 . . 119.7 ?
    C17 C18 C19 . . 119.4(6) ?
    C17 C18 H18 . . 120.3 ?
    C19 C18 H18 . . 120.3 ?
    C20 C19 C18 . . 120.4(6) ?
    C20 C19 H19 . . 119.8 ?
    C18 C19 H19 . . 119.8 ?
    C19 C20 C21 . . 120.0(6) ?
    C19 C20 H20 . . 120.0 ?
    C21 C20 H20 . . 120.0 ?
    C16 C21 C20 . . 120.2(6) ?
    C16 C21 H21 . . 119.9 ?
    C20 C21 H21 . . 119.9 ?
    C27 C22 C23 . . 119.8(6) ?
    C27 C22 P1 . . 122.0(5) ?
    C23 C22 P1 . . 118.1(5) ?
    C22 C23 C24 . . 119.6(7) ?
    C22 C23 H23 . . 120.2 ?
    C24 C23 H23 . . 120.2 ?
    C25 C24 C23 . . 120.7(7) ?
    C25 C24 H24 . . 119.6 ?
    C23 C24 H24 . . 119.6 ?
    C24 C25 C26 . . 119.3(7) ?
    C24 C25 H25 . . 120.3 ?
    C26 C25 H25 . . 120.3 ?
    C27 C26 C25 . . 120.0(7) ?
    C27 C26 H26 . . 120.0 ?
    C25 C26 H26 . . 120.0 ?
    C22 C27 C26 . . 120.5(7) ?
    C22 C27 H27 . . 119.8 ?
    C26 C27 H27 . . 119.8 ?
    Cl1 C28 Cl2 . . 111.1(5) ?
    Cl1 C28 Cl3 . . 111.5(4) ?
    Cl2 C28 Cl3 . . 109.9(4) ?
    Cl1 C28 H28 . . 108.1 ?
    Cl2 C28 H28 . . 108.1 ?
    Cl3 C28 H28 . . 108.1 ?
loop_
    _geom_torsion_atom_site_label_1
    _geom_torsion_atom_site_label_2
    _geom_torsion_atom_site_label_3
    _geom_torsion_atom_site_label_4
    _geom_torsion_site_symmetry_1
    _geom_torsion_site_symmetry_2
    _geom_torsion_site_symmetry_3
    _geom_torsion_site_symmetry_4
    _geom_torsion
    _geom_torsion_publ_flag
    Au Au S1 C1 2 . . . -136.1(2) ?
    Au Au P1 C11 2 . . . 35.1(2) ?
    Au Au P1 C22 2 . . . 152.3(2) ?
    Au Au P1 C16 2 . . . -88.2(2) ?
    C2 N1 C1 O1 . . . . 175.8(6) ?
    C2 N1 C1 S1 . . . . -5.1(10) ?
    C8 O1 C1 N1 . . . . 2.9(10) ?
    C8 O1 C1 S1 . . . . -176.2(6) ?
    Au S1 C1 N1 . . . . -166.5(6) ?
    Au S1 C1 O1 . . . . 12.6(5) ?
    C1 N1 C2 C7 . . . . -69.1(9) ?
    C1 N1 C2 C3 . . . . 114.0(8) ?
    C7 C2 C3 C4 . . . . -0.2(10) ?
    N1 C2 C3 C4 . . . . 176.8(6) ?
    C2 C3 C4 C5 . . . . 0.0(10) ?
    C3 C4 C5 C6 . . . . 0.3(11) ?
    C3 C4 C5 N2 . . . . 179.7(6) ?
    O2 N2 C5 C4 . . . . 7.8(10) ?
    O3 N2 C5 C4 . . . . -169.4(7) ?
    O2 N2 C5 C6 . . . . -172.8(7) ?
    O3 N2 C5 C6 . . . . 10.0(10) ?
    C4 C5 C6 C7 . . . . -0.4(11) ?
    N2 C5 C6 C7 . . . . -179.8(6) ?
    C5 C6 C7 C2 . . . . 0.2(11) ?
    C3 C2 C7 C6 . . . . 0.1(10) ?
    N1 C2 C7 C6 . . . . -176.8(6) ?
    C1 O1 C8 C9 . . . . -148.5(8) ?
    C1 O1 C8 C10 . . . . 90.7(8) ?
    C22 P1 C11 C15 . . . . -170.5(5) ?
    C16 P1 C11 C15 . . . . 78.1(5) ?
    Au P1 C11 C15 . . . . -48.3(5) ?
    C22 P1 C11 C12 . . . . 4.3(6) ?
    C16 P1 C11 C12 . . . . -107.1(5) ?
    Au P1 C11 C12 . . . . 126.6(4) ?
    C22 P1 C11 Fe . . . . -82.8(4) ?
    C16 P1 C11 Fe . . . . 165.8(3) ?
    Au P1 C11 Fe . . . . 39.4(4) ?
    C12 Fe C11 C15 2 . . . 34.7(11) ?
    C12 Fe C11 C15 . . . . -118.1(5) ?
    C11 Fe C11 C15 2 . . . 75.1(3) ?
    C13 Fe C11 C15 2 . . . -161.5(5) ?
    C13 Fe C11 C15 . . . . -80.7(4) ?
    C14 Fe C11 C15 2 . . . 160.9(3) ?
    C14 Fe C11 C15 . . . . -37.2(3) ?
    C15 Fe C11 C15 2 . . . 117.5(4) ?
    C12 Fe C11 C12 2 . . . 152.8(8) ?
    C11 Fe C11 C12 2 . . . -166.8(4) ?
    C13 Fe C11 C12 2 . . . -43.4(6) ?
    C13 Fe C11 C12 . . . . 37.4(4) ?
    C14 Fe C11 C12 2 . . . -81.0(4) ?
    C14 Fe C11 C12 . . . . 80.9(4) ?
    C15 Fe C11 C12 . . . . 118.1(5) ?
    C15 Fe C11 C12 2 . . . -124.4(4) ?
    C12 Fe C11 P1 2 . . . -86.2(11) ?
    C12 Fe C11 P1 . . . . 120.9(5) ?
    C11 Fe C11 P1 2 . . . -45.9(3) ?
    C13 Fe C11 P1 2 . . . 77.5(6) ?
    C13 Fe C11 P1 . . . . 158.4(4) ?
    C14 Fe C11 P1 2 . . . 40.0(5) ?
    C14 Fe C11 P1 . . . . -158.2(4) ?
    C15 Fe C11 P1 . . . . -121.0(5) ?
    C15 Fe C11 P1 2 . . . -3.5(4) ?
    C15 C11 C12 C13 . . . . 0.1(6) ?
    P1 C11 C12 C13 . . . . -175.6(4) ?
    Fe C11 C12 C13 . . . . -59.8(4) ?
    C15 C11 C12 Fe . . . . 59.9(4) ?
    P1 C11 C12 Fe . . . . -115.8(4) ?
    C12 Fe C12 C13 2 . . . -48.7(3) ?
    C11 Fe C12 C13 . . . . 119.0(5) ?
    C11 Fe C12 C13 2 . . . 168.6(9) ?
    C13 Fe C12 C13 2 . . . -81.6(5) ?
    C14 Fe C12 C13 2 . . . -123.9(4) ?
    C14 Fe C12 C13 . . . . 37.2(4) ?
    C15 Fe C12 C13 . . . . 80.7(4) ?
    C15 Fe C12 C13 2 . . . -163.3(4) ?
    C12 Fe C12 C11 2 . . . -167.7(4) ?
    C11 Fe C12 C11 2 . . . 49.5(13) ?
    C13 Fe C12 C11 2 . . . 159.4(3) ?
    C13 Fe C12 C11 . . . . -119.0(5) ?
    C14 Fe C12 C11 2 . . . 117.1(4) ?
    C14 Fe C12 C11 . . . . -81.8(4) ?
    C15 Fe C12 C11 . . . . -38.4(3) ?
    C15 Fe C12 C11 2 . . . 77.6(4) ?
    C11 C12 C13 C14 . . . . 0.2(6) ?
    Fe C12 C13 C14 . . . . -59.3(4) ?
    C11 C12 C13 Fe . . . . 59.5(4) ?
    C12 Fe C13 C12 2 . . . 155.3(3) ?
    C11 Fe C13 C12 . . . . -38.2(3) ?
    C11 Fe C13 C12 2 . . . -174.3(4) ?
    C13 Fe C13 C12 2 . . . 113.9(4) ?
    C14 Fe C13 C12 2 . . . 74.6(4) ?
    C14 Fe C13 C12 . . . . -119.8(5) ?
    C15 Fe C13 C12 . . . . -82.4(4) ?
    C15 Fe C13 C12 2 . . . 51.0(9) ?
    C12 Fe C13 C14 2 . . . -84.9(4) ?
    C12 Fe C13 C14 . . . . 119.8(5) ?
    C11 Fe C13 C14 . . . . 81.6(4) ?
    C11 Fe C13 C14 2 . . . -54.4(6) ?
    C13 Fe C13 C14 2 . . . -126.3(4) ?
    C14 Fe C13 C14 2 . . . -165.5(3) ?
    C15 Fe C13 C14 . . . . 37.4(4) ?
    C15 Fe C13 C14 2 . . . 170.9(7) ?
    C12 C13 C14 C15 . . . . -0.4(7) ?
    Fe C13 C14 C15 . . . . -59.5(4) ?
    C12 C13 C14 Fe . . . . 59.1(4) ?
    C12 Fe C14 C13 2 . . . 111.6(4) ?
    C12 Fe C14 C13 . . . . -37.2(4) ?
    C11 Fe C14 C13 . . . . -81.7(4) ?
    C11 Fe C14 C13 2 . . . 154.4(4) ?
    C13 Fe C14 C13 2 . . . 70.9(6) ?
    C14 Fe C14 C13 2 . . . 40.4(3) ?
    C15 Fe C14 C13 . . . . -119.5(5) ?
    C15 Fe C14 C13 2 . . . -173.3(5) ?
    C12 Fe C14 C15 2 . . . -128.9(4) ?
    C12 Fe C14 C15 . . . . 82.3(4) ?
    C11 Fe C14 C15 . . . . 37.8(4) ?
    C11 Fe C14 C15 2 . . . -86.1(4) ?
    C13 Fe C14 C15 2 . . . -169.6(4) ?
    C13 Fe C14 C15 . . . . 119.5(5) ?
    C14 Fe C14 C15 2 . . . 159.9(4) ?
    C15 Fe C14 C15 2 . . . -53.8(9) ?
    C13 C14 C15 C11 . . . . 0.4(6) ?
    Fe C14 C15 C11 . . . . -59.0(4) ?
    C13 C14 C15 Fe . . . . 59.4(4) ?
    C12 C11 C15 C14 . . . . -0.3(6) ?
    P1 C11 C15 C14 . . . . 175.4(4) ?
    Fe C11 C15 C14 . . . . 59.3(4) ?
    C12 C11 C15 Fe . . . . -59.6(4) ?
    P1 C11 C15 Fe . . . . 116.1(4) ?
    C12 Fe C15 C14 2 . . . 70.1(5) ?
    C12 Fe C15 C14 . . . . -80.9(4) ?
    C11 Fe C15 C14 . . . . -119.5(5) ?
    C11 Fe C15 C14 2 . . . 113.4(4) ?
    C13 Fe C15 C14 2 . . . 30.7(10) ?
    C13 Fe C15 C14 . . . . -37.4(4) ?
    C14 Fe C15 C14 2 . . . -164.2(4) ?
    C15 Fe C15 C14 2 . . . 157.3(4) ?
    C12 Fe C15 C11 2 . . . -170.4(3) ?
    C12 Fe C15 C11 . . . . 38.6(3) ?
    C11 Fe C15 C11 2 . . . -127.1(4) ?
    C13 Fe C15 C11 2 . . . 150.2(8) ?
    C13 Fe C15 C11 . . . . 82.1(4) ?
    C14 Fe C15 C11 2 . . . -44.7(7) ?
    C14 Fe C15 C11 . . . . 119.5(5) ?
    C15 Fe C15 C11 2 . . . -83.2(3) ?
    C11 P1 C16 C21 . . . . -0.6(6) ?
    C22 P1 C16 C21 . . . . -110.1(6) ?
    Au P1 C16 C21 . . . . 126.9(5) ?
    C11 P1 C16 C17 . . . . -177.7(5) ?
    C22 P1 C16 C17 . . . . 72.8(5) ?
    Au P1 C16 C17 . . . . -50.2(5) ?
    C21 C16 C17 C18 . . . . 0.2(10) ?
    P1 C16 C17 C18 . . . . 177.4(6) ?
    C16 C17 C18 C19 . . . . 0.2(11) ?
    C17 C18 C19 C20 . . . . -0.9(12) ?
    C18 C19 C20 C21 . . . . 1.2(12) ?
    C17 C16 C21 C20 . . . . 0.1(10) ?
    P1 C16 C21 C20 . . . . -176.9(6) ?
    C19 C20 C21 C16 . . . . -0.8(11) ?
    C11 P1 C22 C27 . . . . -70.8(6) ?
    C16 P1 C22 C27 . . . . 41.6(6) ?
    Au P1 C22 C27 . . . . 165.1(5) ?
    C11 P1 C22 C23 . . . . 106.0(5) ?
    C16 P1 C22 C23 . . . . -141.7(5) ?
    Au P1 C22 C23 . . . . -18.1(5) ?
    C27 C22 C23 C24 . . . . 0.7(10) ?
    P1 C22 C23 C24 . . . . -176.2(5) ?
    C22 C23 C24 C25 . . . . 0.9(11) ?
    C23 C24 C25 C26 . . . . -2.4(11) ?
    C24 C25 C26 C27 . . . . 2.3(11) ?
    C23 C22 C27 C26 . . . . -0.7(9) ?
    P1 C22 C27 C26 . . . . 176.0(5) ?
    C25 C26 C27 C22 . . . . -0.8(10) ?
loop_
    _geom_hbond_atom_site_label_D
    _geom_hbond_atom_site_label_H
    _geom_hbond_atom_site_label_A
    _geom_hbond_site_symmetry_A
    _geom_hbond_distance_DH
    _geom_hbond_distance_HA
    _geom_hbond_distance_DA
    _geom_hbond_angle_DHA
    _geom_hbond_publ_flag
    C21 H21 O2 2_565 0.94 2.54 3.403(9) 154 y
    C25 H25 O3 6_555 0.94 2.46 3.254(12) 142 y
    C28 H28 S1 6_556 0.99 2.61 3.527(8) 154 y
