# Supplementary material for: μ-1,1′-Bis(diphenyl­phosphino)ferrocene-κ2 P:P′-bis­{[(Z)-O-isopropyl N-(4-nitro­phen­yl)thio­carbamato-κS]gold(I)} chloro­form disolvate
Source: Acta Crystallogr Sect E Struct Rep Online. 2009 Oct 31;65(Pt 11):m1466–7. doi: 10.1107/S1600536809043864 (PMC2971012; doi:10.1107/S1600536809043864)
Supplement: Supplementary file 2 [file e-65-m1466-Isup2.hkl]

#
# h,k,l, Fc-squared, Fo-squared, sigma(Fo-squared) and status flag
#
data_I
_shelx_title '  Template texray.inf'
_shelx_refln_list_code          4
_shelx_F_calc_maximum      976.82
_exptl_crystal_F_000      3248.00
_reflns_d_resolution_high  0.7696
 
loop_
 _symmetry_equiv_pos_as_xyz
 'x, y, z'
 '-x, y, -z+1/2'
 'x+1/2, y+1/2, z'
 '-x+1/2, y+1/2, -z+1/2'
 '-x, -y, -z'
 'x, -y, z-1/2'
 '-x+1/2, -y+1/2, -z'
 'x+1/2, -y+1/2, z-1/2'
 
_cell_length_a    25.9661
_cell_length_b    11.5544
_cell_length_c    23.3615
_cell_angle_alpha  90.000
_cell_angle_beta  117.293
_cell_angle_gamma  90.000
 
_shelx_F_squared_multiplier     1.000
 
loop_
 _refln_index_h
 _refln_index_k
 _refln_index_l
 _refln_F_squared_calc
 _refln_F_squared_meas
 _refln_F_squared_sigma
 _refln_observed_status
   2   0   0   711419.94   782806.31  28802.62 o
   4   0   0   111185.69   129036.08   3600.43 o
   6   0   0    17433.14    17201.16    790.21 o
   8   0   0    47356.83    45849.72   2337.10 o
  10   0   0     1580.28     2375.84    516.78 o
  12   0   0     9718.82    11576.95   1237.29 o
  14   0   0    70178.68    70208.39   1901.34 o
  16   0   0    55799.32    56322.33   1682.93 o
  18   0   0     2858.63     2705.09    799.41 o
  20   0   0    18089.19    17402.14   1167.47 o
  22   0   0    42716.32    42792.33   1890.65 o
  24   0   0    52337.91    52399.84   2218.58 o
  26   0   0    26148.76    26254.36   2297.27 o
  28   0   0    12586.13    15426.07   2071.36 o
   1   1   0   270485.06   286970.09  12342.46 o
   3   1   0   130050.49   144463.97   2492.34 o
   5   1   0     4917.68     4732.76    245.34 o
   7   1   0     5545.27     5720.88    281.00 o
   9   1   0    74722.73    74112.88   1452.84 o
  11   1   0   146616.25   146373.48   2704.35 o
  13   1   0    87234.45    80216.72   1631.40 o
  15   1   0   138868.55   137728.20   2646.37 o
  17   1   0    32099.46    28409.01    748.07 o
  19   1   0      892.63     1009.44    419.50 o
  21   1   0     5711.87     5709.49    663.64 o
  23   1   0    20049.45    19761.31    915.41 o
  25   1   0    24530.33    25082.65   1328.38 o
  27   1   0     8751.00     8961.38    897.65 o
  29   1   0     4091.22     4706.32   1068.94 o
   0   2   0   148601.75   158295.47   2743.27 o
   2   2   0    28369.45    33302.01    664.31 o
   4   2   0     5139.71     5948.16    258.47 o
   6   2   0       76.18       90.98    155.77 o
   8   2   0    92422.23    96626.97   1811.08 o
  10   2   0   199755.05   209055.33   3742.84 o
  12   2   0   111556.95   104680.72   2020.37 o
  14   2   0   138536.23   130392.20   2491.94 o
  16   2   0    73834.38    69820.05   1511.36 o
  18   2   0    14071.92    12116.78   1431.71 o
  20   2   0        7.57     -280.19    368.12 o
  22   2   0     7020.27     7002.08    599.70 o
  24   2   0    13219.81    13487.13    950.96 o
  26   2   0     7457.32     7042.70    914.90 o
  28   2   0     4227.08     4910.41    900.94 o
   1   3   0   200967.97   239442.05   3519.49 o
   3   3   0   104355.05   117729.55   2118.15 o
   5   3   0    48273.53    48582.27    985.24 o
   7   3   0      489.32      633.26    160.63 o
   9   3   0    51280.25    50740.57   1069.24 o
  11   3   0    92454.76    86803.48   1712.11 o
  13   3   0    56407.41    52649.66   1175.43 o
  15   3   0    40595.55    39435.08    992.72 o
  17   3   0    18936.09    18368.27   1151.95 o
  19   3   0      809.80      657.60    401.04 o
  21   3   0     1795.40     2598.17    460.31 o
  23   3   0    12688.70    13017.07   1329.01 o
  25   3   0    13096.29    14387.94   1135.35 o
  27   3   0    10909.62    12040.73   1322.70 o
  29   3   0     5521.95     5181.26   1098.98 o
   0   4   0    27745.00    29486.14    760.90 o
   2   4   0    47506.48    53062.41   1070.71 o
   4   4   0    41267.17    41912.25    894.79 o
   6   4   0    16263.28    17580.78    445.13 o
   8   4   0    12315.89    12046.24    391.41 o
  10   4   0   118251.82   114485.88   1982.54 o
  12   4   0    44135.50    41135.80    978.42 o
  14   4   0    37789.77    35983.28    928.70 o
  16   4   0    10269.12     9968.61    509.85 o
  18   4   0     2936.41     2621.78    454.00 o
  20   4   0      774.77      464.80    359.56 o
  22   4   0     1245.44     1591.69    558.82 o
  24   4   0     1389.29       48.51    713.23 o
  26   4   0     5081.08     5846.72   1017.12 o
  28   4   0     4928.99     5597.39    998.75 o
   1   5   0    48344.34    49930.56    836.74 o
   3   5   0    16874.55    16994.27    516.68 o
   5   5   0     2464.24     2692.80    263.54 o
   7   5   0     1013.39      964.60    247.10 o
   9   5   0     4182.27     4273.29    279.46 o
  11   5   0      366.81      750.99    237.44 o
  13   5   0    15646.50    14989.11    576.35 o
  15   5   0     4431.90     4910.83    411.28 o
  17   5   0      689.33      626.41    379.69 o
  19   5   0       43.71      -17.94   1086.43 o
  21   5   0     4258.70     3260.85    823.50 o
  23   5   0      814.85      652.74   1240.85 o
  25   5   0     1812.50     1737.19    804.13 o
  27   5   0     2721.56     1981.17    845.87 o
   0   6   0    13919.12    14032.13    551.34 o
   2   6   0     1189.69     1619.78    224.88 o
   4   6   0     3183.53     3224.89    305.34 o
   6   6   0    15818.46    16332.74    729.69 o
   8   6   0    11362.48    11698.50    539.38 o
  10   6   0     2528.53     2195.37    262.53 o
  12   6   0     3780.82     3596.80    380.78 o
  14   6   0      503.62      150.00    340.54 o
  16   6   0     2910.14     3444.88    444.32 o
  18   6   0      847.06      190.42    632.24 o
  20   6   0       19.43     -907.73    605.15 o
  22   6   0      359.71      878.27    754.56 o
  24   6   0       19.79      950.28   1134.45 o
  26   6   0       95.85     -357.28   1406.19 o
   1   7   0     3090.53     2724.77    290.66 o
   3   7   0      110.39      110.32    218.58 o
   5   7   0     1904.15     1705.95    308.26 o
   7   7   0      532.47      844.85    290.36 o
   9   7   0      797.10      866.46    311.12 o
  11   7   0      110.33      182.45    329.13 o
  13   7   0      238.42      630.47    337.00 o
  15   7   0     2400.22     2144.91    411.02 o
  17   7   0      858.65      547.53   1447.12 o
  19   7   0     1138.29      745.63    723.31 o
  21   7   0     2135.21     2669.53    874.34 o
  23   7   0     2353.51     3184.23    901.51 o
  25   7   0     1231.03      930.23    818.93 o
   0   8   0    14934.52    15274.56    653.31 o
   2   8   0     2761.90     2976.67    350.51 o
   4   8   0     1926.72     1831.36    337.17 o
   6   8   0      275.21      322.76    315.15 o
   8   8   0     4818.39     5376.44    437.69 o
  10   8   0    12322.79    12572.30    610.98 o
  12   8   0     6469.86     7417.38    512.55 o
  14   8   0    19045.27    20126.58    912.04 o
  16   8   0    10880.79    10775.52   1141.25 o
  18   8   0     1723.66     1729.78    748.88 o
  20   8   0      136.05     -511.97    659.92 o
  22   8   0     1558.14     2948.80    865.73 o
  24   8   0     2721.81     5258.41   1048.17 o
   1   9   0    69280.13    71743.04   1464.17 o
   3   9   0    46762.71    42051.39   1439.94 o
   5   9   0     2448.32     2111.62    388.92 o
   7   9   0      983.03     1253.02    365.45 o
   9   9   0      965.46     1130.71    398.78 o
  11   9   0     3868.31     3455.53    409.66 o
  13   9   0     8506.12     8645.87    678.22 o
  15   9   0     9251.14    11363.36    881.44 o
  17   9   0      531.99      816.18    710.70 o
  19   9   0      466.87      932.01    748.21 o
  21   9   0     2738.39     2469.31    866.26 o
  23   9   0     6713.00     6684.60   1533.88 o
   0  10   0    30642.02    29096.36   1520.46 o
   2  10   0    28030.50    27278.50    938.64 o
   4  10   0    20361.93    19995.16    717.91 o
   6  10   0    11172.51     9928.07    550.82 o
   8  10   0     1099.79     1420.96    357.81 o
  10  10   0    16691.41    16305.05    713.38 o
  12  10   0    19834.48    20096.94    962.36 o
  14  10   0    15745.46    15989.45    889.32 o
  16  10   0     1084.91      653.54    713.83 o
  18  10   0      387.20       50.91    677.42 o
  20  10   0      386.42     -197.11    717.29 o
  22  10   0     2623.25     3167.77    971.61 o
   1  11   0    14891.90    14433.08    925.59 o
   3  11   0     5550.47     6272.79    554.29 o
   5  11   0     1481.90     1226.90    474.16 o
   7  11   0     3768.80     3757.64    493.22 o
   9  11   0    19110.98    20157.91    911.36 o
  11  11   0    32176.20    33557.50   1300.63 o
  13  11   0    43009.84    41336.25   1493.46 o
  15  11   0    28888.25    27943.30   1704.69 o
  17  11   0     8075.76     7454.17   1777.25 o
  19  11   0      879.78      110.96    748.71 o
   0  12   0    22654.35    21690.14   1442.84 o
   2  12   0    14330.47    13035.91    820.71 o
   4  12   0     9670.95     9964.74    689.37 o
   6  12   0     1613.49     2066.54    467.93 o
   8  12   0     5870.13     5701.22    695.72 o
  10  12   0    18924.72    20522.98   1123.37 o
  12  12   0    21975.05    22853.28   1204.47 o
  14  12   0    15120.39    14390.46    926.98 o
  16  12   0     3537.56     4336.21    947.14 o
  18  12   0      930.01      678.43    780.90 o
   1  13   0    16905.04    16317.32    925.61 o
   3  13   0    14916.67    15860.77    922.05 o
   5  13   0     3300.46     3210.91    695.22 o
   7  13   0      663.54      873.06    551.01 o
   9  13   0     5927.05     7030.64    789.01 o
  11  13   0    10691.60    13044.25   1006.38 o
  13  13   0     9708.04     9063.06    896.52 o
  15  13   0     5674.99     3779.04   1596.63 o
   0  14   0    19293.91    22333.48   1557.97 o
   2  14   0    13992.98    13255.16    880.64 o
   4  14   0     4201.61     4313.57    763.42 o
   6  14   0      111.18      -53.29    556.29 o
   8  14   0     1004.98     1429.80    606.62 o
  10  14   0     3108.99     2736.93    921.81 o
   1  15   0    11376.53    10828.69   1027.92 o
 -29   1   1     1419.39     1629.82    918.35 o
 -27   1   1     6652.76     8036.13    861.53 o
 -25   1   1     2921.01     3603.50    546.63 o
 -23   1   1     3303.88     4307.50    541.41 o
 -21   1   1     2188.02     2495.13    466.07 o
 -19   1   1      277.75      150.68    326.36 o
 -17   1   1     3604.34     3532.20    353.24 o
 -15   1   1      494.55      172.73    275.37 o
 -13   1   1     1823.91     1722.72    271.48 o
 -11   1   1    61026.82    62709.40   1296.99 o
  -9   1   1    12892.82    12292.97    414.39 o
  -7   1   1     1118.03     1293.63    220.77 o
  -5   1   1    44960.27    50741.37   1222.28 o
  -3   1   1   127075.69   147339.38   3225.90 o
  -1   1   1    37622.68    42831.77   1647.92 o
   1   1   1    73954.13    83224.91   1453.85 o
   3   1   1    39677.93    45517.50    779.13 o
   5   1   1    10531.89    10479.99    345.53 o
   7   1   1    77062.15    79624.47   1512.32 o
   9   1   1     1309.20     1171.66    196.65 o
  11   1   1    20916.30    20727.08    605.55 o
  13   1   1     8000.10     8655.83    409.95 o
  15   1   1     4035.39     4699.28    368.21 o
  17   1   1     1010.02     1127.50    416.44 o
  19   1   1     1014.75      911.52    430.86 o
  21   1   1      457.86      210.21    396.91 o
  23   1   1     1202.30     1489.32    478.64 o
  25   1   1     3948.94     4338.83    903.95 o
  27   1   1     3148.83     2746.02    688.82 o
  29   1   1     1335.29     2483.69    707.83 o
 -30   2   1      374.16     1312.71    934.60 o
 -28   2   1     3450.54     4306.63    768.09 o
 -26   2   1     3832.33     4531.94    963.50 o
 -24   2   1     2970.44     3311.70    646.62 o
 -22   2   1     3726.47     4788.44    706.48 o
 -20   2   1     4895.41     5226.54    536.36 o
 -18   2   1     6965.33     6979.66    460.76 o
 -16   2   1     6997.34     7037.15    439.25 o
 -14   2   1    36222.96    34435.82    876.65 o
 -12   2   1    75555.09    73877.15   1499.69 o
 -10   2   1    44968.36    41079.51    910.78 o
  -8   2   1     1873.59     1221.16    200.16 o
  -6   2   1     3165.35     3456.08    242.92 o
  -4   2   1    45924.59    47493.61    925.30 o
  -2   2   1    14103.36    13462.90    330.20 o
   0   2   1    18594.01    22904.16    432.49 o
   2   2   1     1134.39     1411.39    308.04 o
   4   2   1    64735.30    72314.07   1350.05 o
   6   2   1     7862.05     7312.38    262.06 o
   8   2   1     6480.67     6857.26    303.93 o
  10   2   1    64808.37    63868.16   1304.52 o
  12   2   1    27744.99    26108.62    851.95 o
  14   2   1    38562.19    35755.46    904.36 o
  16   2   1     6118.05     5881.67    528.05 o
  18   2   1     5286.50     5021.46    540.79 o
  20   2   1     6894.15     6093.54    577.43 o
  22   2   1       66.07      398.03    399.42 o
  24   2   1      507.48      171.68    426.49 o
  26   2   1     2777.08     2612.95    699.60 o
  28   2   1     2265.59     2035.87    666.88 o
 -29   3   1     2686.38     2129.06    850.91 o
 -27   3   1    11053.34    12575.82   1019.46 o
 -25   3   1    12662.33    14585.20   1041.07 o
 -23   3   1    13905.70    14609.78    974.96 o
 -21   3   1     7548.50     7600.67    586.95 o
 -19   3   1     2042.38     1766.03    426.90 o
 -17   3   1     2257.68     2005.80    352.85 o
 -15   3   1     8720.04     8683.89    463.22 o
 -13   3   1    20911.89    21203.28    646.74 o
 -11   3   1    71976.75    71002.15   1438.00 o
  -9   3   1    26698.18    23554.48    713.10 o
  -7   3   1    24103.29    25229.06    793.89 o
  -5   3   1    56482.48    58470.25   1143.75 o
  -3   3   1   150867.45   155263.08   2740.24 o
  -1   3   1   194523.97   219411.52   3242.82 o
   1   3   1    72302.48    84636.61   1737.01 o
   3   3   1   190553.94   221368.75   3860.56 o
   5   3   1   220986.03   232084.36   3711.78 o
   7   3   1     6078.62     5832.59    324.40 o
   9   3   1    29109.91    28686.91    644.56 o
  11   3   1    42775.32    38635.97    907.71 o
  13   3   1    51772.74    48124.80   1102.19 o
  15   3   1    11040.01    10391.78    485.06 o
  17   3   1      399.10     -251.20    537.93 o
  19   3   1     2602.19     2839.58    483.20 o
  21   3   1       31.87      623.84    396.28 o
  23   3   1     3197.20     3966.26    559.97 o
  25   3   1    11422.52    11908.34   1440.15 o
  27   3   1    11325.19    11868.65   2029.89 o
 -28   4   1     6825.69     7862.77   1147.75 o
 -26   4   1    10126.29     7747.71   1093.35 o
 -24   4   1     7357.47    10500.37   2231.79 o
 -22   4   1    11285.09    10994.14    891.31 o
 -20   4   1     2382.19     3160.63    457.39 o
 -18   4   1     2387.33     2423.38    441.28 o
 -16   4   1    32602.67    28296.89    832.31 o
 -14   4   1   153739.23   152870.55   2884.80 o
 -12   4   1   145547.03   145880.52   2730.64 o
 -10   4   1   124836.54   130701.45   2431.01 o
  -8   4   1    46777.31    49171.04   1052.13 o
  -6   4   1      245.63     -187.98    244.92 o
  -4   4   1      403.59      476.88    180.53 o
  -2   4   1     5253.44     6506.21    290.60 o
   0   4   1   206917.42   220277.78   3536.34 o
   2   4   1   231928.73   251050.36   4383.65 o
   4   4   1    92159.89    93302.80   1758.22 o
   6   4   1      249.44      346.71    223.04 o
   8   4   1    20711.78    21831.50    725.45 o
  10   4   1    42575.73    40122.62    845.60 o
  12   4   1    58201.00    57254.39   1255.61 o
  14   4   1    49181.33    45849.93   1101.67 o
  16   4   1    26479.63    22777.39    888.72 o
  18   4   1    14515.05    12923.65    703.40 o
  20   4   1      361.18      281.26    366.75 o
  22   4   1     4227.98     4318.97   1837.27 o
  24   4   1    14483.78    16142.21   1361.47 o
  26   4   1    15908.42    18315.27   1754.87 o
  28   4   1     9719.16    10959.60   2637.22 o
 -27   5   1     4673.26     5810.23   1039.62 o
 -25   5   1     7913.04     8368.29   1105.28 o
 -23   5   1     7507.39     7485.98   1045.98 o
 -21   5   1     1494.91     1912.38    947.83 o
 -19   5   1       79.54     -212.01    905.27 o
 -17   5   1    23770.97    23443.31   1187.13 o
 -15   5   1   110962.60   103385.30   2080.62 o
 -13   5   1   184026.36   185036.03   3423.71 o
 -11   5   1   273174.88   270728.78   4830.51 o
  -9   5   1   108880.48   111062.81   2130.15 o
  -7   5   1    53044.50    51793.23   1117.99 o
  -5   5   1     5859.31     6498.30    339.59 o
  -3   5   1     6357.09     6701.81    387.96 o
  -1   5   1    80054.09    84442.11   1297.81 o
   1   5   1   102488.09   112498.24   1902.61 o
   3   5   1    66754.48    69217.53   1389.98 o
   5   5   1    15347.36    15244.91    506.98 o
   7   5   1    19748.48    20193.69    721.86 o
   9   5   1    76383.19    77998.39   1435.77 o
  11   5   1    77708.87    73863.75   1401.77 o
  13   5   1   109008.81   102740.44   2053.54 o
  15   5   1   112577.13   109329.25   2197.66 o
  17   5   1    35579.31    37975.10   1390.78 o
  19   5   1    12423.74    10675.35   1030.95 o
  21   5   1      195.38      379.57    694.98 o
  23   5   1     6960.35     6788.82   1033.07 o
  25   5   1     9605.41    11348.07   1573.16 o
  27   5   1    11585.76    14122.05   1414.24 o
 -26   6   1    18522.56    20277.09   1621.71 o
 -24   6   1    32690.62    33107.67   1926.13 o
 -22   6   1    24952.88    21225.97   1526.56 o
 -20   6   1     6698.71     7398.33   1012.82 o
 -18   6   1      498.94      296.30    627.95 o
 -16   6   1     5888.79     5471.65    495.90 o
 -14   6   1    33939.40    34472.36   1053.11 o
 -12   6   1    42049.77    41668.00   1108.04 o
 -10   6   1    25004.35    23114.93    619.10 o
  -8   6   1    22604.36    21676.63    663.63 o
  -6   6   1     3699.65     4214.54    329.60 o
  -4   6   1    56222.88    56064.15   1206.49 o
  -2   6   1    73040.59    75381.23   1305.29 o
   0   6   1   243031.14   254499.89   3840.21 o
   2   6   1   209374.11   222267.72   3978.03 o
   4   6   1   166800.55   174834.11   3198.92 o
   6   6   1    22429.90    23437.36    686.34 o
   8   6   1     3699.94     4396.21    370.25 o
  10   6   1    22646.93    21745.49    596.04 o
  12   6   1    54211.19    52172.77   1233.70 o
  14   6   1    56697.52    52688.05   1422.22 o
  16   6   1    38082.49    34497.02   1308.98 o
  18   6   1     4175.11     3578.98    818.63 o
  20   6   1      313.07      323.77    715.00 o
  22   6   1     5776.97     4930.94    975.96 o
  24   6   1    15120.03    15170.36   1421.64 o
  26   6   1    11339.19    12199.46   1762.51 o
 -27   7   1     8616.41    11088.10   3073.76 o
 -25   7   1    19559.01    22405.86   1697.71 o
 -23   7   1    23236.25    22424.15   1641.57 o
 -21   7   1    12405.09    13445.18   1295.36 o
 -19   7   1      356.46      326.61    811.96 o
 -17   7   1     5389.29     5043.37    641.78 o
 -15   7   1    28874.10    25022.15   1169.90 o
 -13   7   1    36628.15    36142.27   1141.87 o
 -11   7   1    31979.81    31299.86    893.34 o
  -9   7   1    28063.20    27630.98    820.08 o
  -7   7   1     5122.49     5538.66    405.54 o
  -5   7   1     4428.47     4730.22    394.08 o
  -3   7   1    69462.05    68826.30   1355.45 o
  -1   7   1   167601.47   168526.50   2480.58 o
   1   7   1   181957.23   186043.33   2898.94 o
   3   7   1    91928.48    94350.39   1887.14 o
   5   7   1    35890.42    34256.41   1014.87 o
   7   7   1     1375.60     1344.35    311.88 o
   9   7   1     9805.70    11658.44    855.58 o
  11   7   1    25657.47    24288.12   1514.92 o
  13   7   1    50986.80    45056.14   1627.43 o
  15   7   1    33801.90    34017.23   1096.72 o
  17   7   1    20948.14    18220.18   1359.72 o
  19   7   1     3848.64     3321.80    840.41 o
  21   7   1      682.77     1153.80    766.17 o
  23   7   1     4822.45     5355.28   1001.89 o
  25   7   1     6445.45     8174.17   1197.85 o
 -24   8   1    16541.94    15890.98   1476.97 o
 -22   8   1     6993.25     6686.61   1868.37 o
 -20   8   1      294.13     -254.65    676.96 o
 -18   8   1     8304.31     7797.61   1062.40 o
 -16   8   1    17437.10    16448.43    995.91 o
 -14   8   1    34760.96    33088.81   1350.49 o
 -12   8   1    27819.58    26940.02    867.71 o
 -10   8   1    36290.44    35606.21   1032.71 o
  -8   8   1    39248.81    39599.34   1040.58 o
  -6   8   1       25.26      -38.13    281.17 o
  -4   8   1    28511.16    29324.07    806.68 o
  -2   8   1    68340.51    65908.75   1341.91 o
   0   8   1    85939.38    86236.88   1501.52 o
   2   8   1    55763.00    53251.71   1158.02 o
   4   8   1    22809.89    21732.29    844.76 o
   6   8   1     9908.65     8414.01    670.21 o
   8   8   1      386.72      209.03    316.22 o
  10   8   1    18649.94    17459.24    862.48 o
  12   8   1    49460.54    49272.07   1244.26 o
  14   8   1    38590.27    39677.94   1090.46 o
  16   8   1    32545.21    30422.72   1709.74 o
  18   8   1    14267.81    13785.52   2798.19 o
  20   8   1      415.17      327.08    695.19 o
  22   8   1     2318.09      758.66    792.24 o
  24   8   1     8170.40     8909.13   1819.26 o
 -23   9   1     8611.57     8060.80   1208.39 o
 -21   9   1     5105.42     2825.96    908.53 o
 -19   9   1      430.86     1030.12    747.81 o
 -17   9   1     3859.08     2439.71    907.45 o
 -15   9   1    18044.15    17488.52   1033.00 o
 -13   9   1    27411.60    25027.34   1023.14 o
 -11   9   1     9332.64     9560.35    673.49 o
  -9   9   1    11913.30    12634.04    622.61 o
  -7   9   1     4247.38     4633.55    443.44 o
  -5   9   1     1860.69     2147.40    371.68 o
  -3   9   1     5050.89     5427.08    433.41 o
  -1   9   1    74774.60    73212.82   2041.00 o
   1   9   1    60378.90    57012.06   1357.46 o
   3   9   1    38819.14    34599.84   1138.16 o
   5   9   1     9388.43     8660.97    535.15 o
   7   9   1     1879.01     2008.87    388.42 o
   9   9   1      396.25      -87.18    325.79 o
  11   9   1     4320.68     4964.81    658.98 o
  13   9   1    12639.67    13781.56    797.67 o
  15   9   1    14993.58    15881.44   2209.42 o
  17   9   1    12645.10    11672.33   1800.71 o
  19   9   1      689.49      986.94    752.49 o
  21   9   1      775.41     1648.15    836.72 o
  23   9   1     3909.03     2192.63    968.18 o
 -22  10   1      559.79     1517.72    840.42 o
 -20  10   1      299.63     -387.37    731.50 o
 -18  10   1     3312.02     2267.05    857.63 o
 -16  10   1    15399.86    14311.38   1005.18 o
 -14  10   1    20796.23    20893.77   1012.35 o
 -12  10   1    25143.77    24823.33   1045.40 o
 -10  10   1    13124.10    12260.75    762.73 o
  -8  10   1     4765.41     4522.31    447.51 o
  -6  10   1     9682.72    10209.91    553.55 o
  -4  10   1     2487.64     1941.76    440.78 o
  -2  10   1     2019.08     1905.79    486.84 o
   0  10   1     5324.48     5437.10    590.76 o
   2  10   1    25273.09    25394.68    927.40 o
   4  10   1      462.53      812.44    355.77 o
   6  10   1      227.56      249.62    290.85 o
   8  10   1      394.46      302.99    331.45 o
  10  10   1    10375.70    10001.32    597.15 o
  12  10   1     5730.11     5753.86    634.50 o
  14  10   1    18275.32    18194.88    940.82 o
  16  10   1    13118.48    13606.25   1281.33 o
  18  10   1     5361.36     5552.56   1040.59 o
  20  10   1     1103.06      877.36    779.80 o
 -19  11   1      689.86      671.65   1746.69 o
 -17  11   1     1477.05       98.40    874.71 o
 -15  11   1     2529.37     1572.98    714.50 o
 -13  11   1     2905.76     3114.24    548.64 o
 -11  11   1     4850.87     5518.10    627.49 o
  -9  11   1     3808.02     3508.10    535.91 o
  -7  11   1        8.41      332.82    391.14 o
  -5  11   1      590.70      159.43    381.50 o
  -3  11   1     3319.78     2493.77    495.90 o
  -1  11   1    10802.93     9190.92    703.54 o
   1  11   1     4712.80     5609.84    624.10 o
   3  11   1     4187.72     3960.07    505.21 o
   5  11   1     1176.68     1002.05    413.41 o
   7  11   1      405.79      125.41    331.83 o
   9  11   1      223.88     -501.12    436.71 o
  11  11   1      526.13      589.87    461.43 o
  13  11   1      927.30      116.09    494.93 o
  15  11   1      776.23     -177.26    644.73 o
  17  11   1      765.04      738.13    729.47 o
  19  11   1      424.96      371.72    791.77 o
 -18  12   1       10.55      657.49    745.34 o
 -16  12   1       42.02       -6.15    549.96 o
 -14  12   1       14.96      289.54    551.94 o
 -12  12   1      206.86      623.04    527.22 o
 -10  12   1        2.21      656.80    542.15 o
  -8  12   1     1770.78      642.88    640.48 o
  -6  12   1     1966.49     1872.44    528.17 o
  -4  12   1      831.85      741.79    445.15 o
  -2  12   1      307.18      100.65    425.19 o
   0  12   1      226.70      373.90    448.51 o
   2  12   1      770.03      777.45    560.46 o
   4  12   1      715.52      660.42    426.73 o
   6  12   1      424.52      728.32    417.86 o
   8  12   1      218.06      133.02    484.79 o
  10  12   1      337.09      707.09    552.93 o
  12  12   1      104.00      194.69    740.22 o
  14  12   1       89.87        7.76    686.52 o
  16  12   1       10.63      521.32   1087.52 o
 -15  13   1      128.02     1037.81   2199.05 o
 -13  13   1       17.76      141.76    589.60 o
 -11  13   1       87.76      515.74    547.44 o
  -9  13   1       17.84     -727.19    485.99 o
  -7  13   1      750.92      582.67    517.74 o
  -5  13   1      876.00     1563.53    597.05 o
  -3  13   1      150.85      319.41    456.76 o
  -1  13   1     1806.02     1298.10    606.16 o
   1  13   1     3570.55     2586.28    569.28 o
   3  13   1      769.89      890.68    498.65 o
   5  13   1      223.01      227.02    488.28 o
   7  13   1      262.32      281.36    584.25 o
   9  13   1        9.07     -222.56    510.25 o
  11  13   1       20.19      141.43    511.83 o
  13  13   1       14.90       99.11    708.28 o
 -10  14   1     4293.98     3724.62    769.46 o
  -8  14   1     3462.64     4098.31    788.44 o
  -6  14   1     1326.50     3119.23    721.09 o
  -4  14   1      144.65       98.87    592.30 o
  -2  14   1      731.03       86.13    578.29 o
   0  14   1      775.38      960.36    874.40 o
   2  14   1      480.09      526.06    636.39 o
   4  14   1      177.48     -231.67    546.62 o
   6  14   1      135.46      277.88    502.90 o
   8  14   1      987.09     1430.02    595.45 o
  10  14   1     1766.55     2297.01    681.76 o
  -1  15   1     4447.44     4532.57    815.02 o
 -30   0   2     4142.54     2737.08   1498.41 o
 -28   0   2    11708.84    13498.77   2025.52 o
 -26   0   2    46954.58    46658.58   4298.24 o
 -24   0   2    60079.54    58190.62   2334.88 o
 -22   0   2    65125.43    58340.80   5110.19 o
 -20   0   2    51256.57    53506.79   3055.20 o
 -18   0   2    12812.73    14444.20    780.50 o
 -16   0   2    11535.84    11919.56   1320.63 o
 -14   0   2    60161.80    59992.53   1687.83 o
 -12   0   2    40519.52    43245.42   1974.77 o
 -10   0   2    61283.87    64101.45   2310.91 o
  -8   0   2     7242.20     8486.25    623.15 o
  -6   0   2     2099.20     2362.75    356.87 o
  -4   0   2     2072.48     2319.09    216.09 o
  -2   0   2   419616.13   514203.94  18984.93 o
   2   0   2   496436.34   589175.00  13057.12 o
   4   0   2   954185.31  1086620.75  29190.04 o
   6   0   2   160334.00   175546.66   4977.74 o
   8   0   2    13953.97    16384.38    614.58 o
  10   0   2     2049.30     1336.77    286.29 o
  12   0   2    30451.11    28784.74    946.17 o
  14   0   2    80670.72    77495.84   2046.86 o
  16   0   2   121201.06   117771.91   3776.65 o
  18   0   2    53222.32    47265.95   1968.26 o
  20   0   2     5942.47     7069.83   1235.94 o
  22   0   2     7357.21     8568.21    962.68 o
  24   0   2    16430.03    15922.45   1261.35 o
  26   0   2     7364.43     7124.98    998.34 o
  28   0   2    11723.24    11945.21   1668.66 o
 -29   1   2     1304.79     2692.48    965.67 o
 -27   1   2    11554.59    11219.74    937.69 o
 -25   1   2    33067.42    35226.61   1511.05 o
 -23   1   2    38605.14    35560.41   1185.56 o
 -21   1   2    20143.14    20797.69    880.27 o
 -19   1   2     1354.08      803.34    306.45 o
 -17   1   2     6424.81     6414.87    401.01 o
 -15   1   2    67154.70    64489.59   1389.99 o
 -13   1   2   110111.09   105482.31   2044.23 o
 -11   1   2   198925.44   195446.23   3896.93 o
  -9   1   2   197364.53   194904.13   5017.87 o
  -7   1   2   160734.92   176624.44   3923.36 o
  -5   1   2    19928.72    22827.94    698.03 o
  -3   1   2     3026.11     3710.81    232.02 o
  -1   1   2   182420.66   219878.34   4775.29 o
   1   1   2   152445.75   167918.44   2891.37 o
   3   1   2    52454.03    57410.39    983.77 o
   5   1   2   215010.55   229394.00   3654.47 o
   7   1   2    35532.62    37988.34    817.84 o
   9   1   2    20250.98    19650.39    592.08 o
  11   1   2    33934.58    29774.02    767.55 o
  13   1   2   151459.72   147213.56   2760.31 o
  15   1   2   147294.58   142825.72   3122.37 o
  17   1   2    54675.36    50958.82   1511.62 o
  19   1   2    32809.75    31201.42   1107.77 o
  21   1   2      912.89     1708.59    461.79 o
  23   1   2     3079.00     3230.54    536.88 o
  25   1   2     5526.76     5729.52    641.04 o
  27   1   2     6470.93     6150.46    818.33 o
 -30   2   2       40.57     -836.58    833.77 o
 -28   2   2      622.74     1006.47    593.80 o
 -26   2   2     6859.37     7361.43    849.46 o
 -24   2   2    25891.47    25647.16   1244.55 o
 -22   2   2    15516.71    15389.13    776.35 o
 -20   2   2     3583.88     4523.08    516.49 o
 -18   2   2     1478.98     1394.64    339.55 o
 -16   2   2    39366.07    36884.65    958.13 o
 -14   2   2   111225.80   106342.02   2075.05 o
 -12   2   2   125266.35   122220.29   2556.75 o
 -10   2   2   184732.41   186467.66   3710.70 o
  -8   2   2    90987.60    94360.73   1954.39 o
  -6   2   2    38070.04    37401.11    963.24 o
  -4   2   2    64930.46    72169.02   1468.06 o
  -2   2   2   180357.38   214353.89   3682.92 o
   0   2   2   142333.19   160369.67   2785.08 o
   2   2   2    85703.38    97857.34   1763.41 o
   4   2   2   106648.36   111781.98   1844.65 o
   6   2   2    38084.47    40350.63    772.87 o
   8   2   2     2584.03     3270.43    208.95 o
  10   2   2     5720.36     5652.99    309.68 o
  12   2   2    49481.98    48441.11   1089.26 o
  14   2   2    98349.66    94570.91   1901.01 o
  16   2   2    44759.34    41273.62   1298.29 o
  18   2   2    14605.60    13724.31    788.08 o
  20   2   2     2980.85     3244.74    502.52 o
  22   2   2     1159.64      798.90    441.76 o
  24   2   2     7789.26     7283.11    681.66 o
  26   2   2    10067.34     9851.94    935.21 o
  28   2   2    10880.95    10135.58   1205.60 o
 -29   3   2     2575.98     1574.25   2153.21 o
 -27   3   2     7619.19     6821.53   1216.03 o
 -25   3   2    18109.98    17409.36   1286.23 o
 -23   3   2    14302.13    16222.50   1020.24 o
 -21   3   2     5404.85     5613.31    533.12 o
 -19   3   2      310.63      287.64    324.08 o
 -17   3   2     5971.16     6289.04    533.96 o
 -15   3   2    23349.14    22826.01    699.28 o
 -13   3   2    27525.37    26682.38    725.89 o
 -11   3   2    58375.13    58067.01   1352.33 o
  -9   3   2    97971.23    98051.28   2060.56 o
  -7   3   2    15338.57    13080.26    445.60 o
  -5   3   2     3577.25     3893.21    389.54 o
  -3   3   2    15597.44    14903.83    375.29 o
  -1   3   2    91570.52    95329.38   1738.00 o
   1   3   2   174586.67   204044.05   3562.28 o
   3   3   2    91913.98   103214.59   1888.01 o
   5   3   2    77216.83    85233.81   1461.10 o
   7   3   2    44475.34    43085.32    844.17 o
   9   3   2     1947.40     1768.59    213.91 o
  11   3   2     7196.79     6807.90    440.61 o
  13   3   2    45445.49    42433.91   1020.60 o
  15   3   2    37809.94    31561.72   1387.45 o
  17   3   2     3570.37     3453.84    625.52 o
  19   3   2     2395.24     2020.76    457.21 o
  21   3   2      202.70      932.08    421.87 o
  23   3   2     8038.32     9673.61    713.90 o
  25   3   2     9974.43    11452.65   1585.17 o
  27   3   2    12177.14    13525.70   1337.56 o
 -28   4   2     2398.18     3601.58    885.64 o
 -26   4   2     4532.54     4965.02    919.68 o
 -24   4   2     3899.09     3543.44    665.03 o
 -22   4   2      248.31     1617.06    551.54 o
 -20   4   2      130.38      250.85    501.82 o
 -18   4   2      412.81      492.29    327.30 o
 -16   4   2     6808.49     6520.08    440.21 o
 -14   4   2    23799.32    23273.00    719.72 o
 -12   4   2    74553.41    76060.91   1728.61 o
 -10   4   2   100621.20   103388.81   2203.48 o
  -8   4   2    57378.51    59150.88   1213.80 o
  -6   4   2    28304.27    28765.24    684.39 o
  -4   4   2     3428.43     3517.48    312.33 o
  -2   4   2     3109.19     2901.46    226.87 o
   0   4   2    26854.30    27316.53    573.96 o
   2   4   2    22821.64    23943.94    602.44 o
   4   4   2    30993.29    36101.39    818.95 o
   6   4   2    14649.10    15499.59    423.50 o
   8   4   2     7932.47     8129.10    332.97 o
  10   4   2    21766.17    19926.24    545.93 o
  12   4   2    52108.77    50322.40   1149.09 o
  14   4   2    33618.23    30733.90   1314.23 o
  16   4   2     5874.17     6532.32    571.30 o
  18   4   2    11886.48    11295.19    672.97 o
  20   4   2     7962.93     7460.35    660.01 o
  22   4   2     3861.63     3935.18   1588.99 o
  24   4   2      151.25     -439.81    651.28 o
  26   4   2     2755.54     2305.62   1092.98 o
 -29   5   2     2065.14     1153.08   1514.23 o
 -27   5   2     2791.58     3111.43    884.73 o
 -25   5   2     1356.71     1053.84    748.70 o
 -23   5   2     1397.72     2217.43    783.79 o
 -21   5   2     1178.12     1181.11    670.23 o
 -19   5   2     4268.37     3914.59    655.93 o
 -17   5   2     5315.58     5440.93    505.79 o
 -15   5   2    11391.87    11440.75    607.57 o
 -13   5   2     7122.19     6811.46    404.10 o
 -11   5   2     2169.54     2172.50    344.50 o
  -9   5   2     4115.30     3956.13    309.06 o
  -7   5   2    37769.57    37781.02    883.66 o
  -5   5   2      255.82      200.86    222.52 o
  -3   5   2     2683.09     2371.18    220.13 o
  -1   5   2     1409.14     1799.74    187.10 o
   1   5   2    44137.21    47073.63    897.78 o
   3   5   2   108825.35   114742.67   2152.93 o
   5   5   2    35762.34    39268.75    915.64 o
   7   5   2     1026.26     1446.75    258.79 o
   9   5   2     3211.08     3183.89    266.47 o
  11   5   2     1916.57     1996.84    272.73 o
  13   5   2      776.32     1081.77    313.38 o
  15   5   2     3102.20     2384.26    427.94 o
  17   5   2     6209.84     5010.55    724.05 o
  19   5   2     1551.93     2075.36    513.03 o
  21   5   2     1796.92     1140.21    744.50 o
  23   5   2        6.05    -1037.02   1034.59 o
  25   5   2     1360.87      620.77    779.97 o
  27   5   2      681.18      957.32    834.87 o
 -28   6   2     1894.30     2485.10   1531.15 o
 -26   6   2      901.66      345.39    764.64 o
 -24   6   2      146.29     -638.97    733.93 o
 -22   6   2       23.78      858.85    722.54 o
 -20   6   2     1485.95     1281.25    705.60 o
 -18   6   2      667.86     1080.29    491.11 o
 -16   6   2      856.26     1148.09    509.61 o
 -14   6   2      245.66     -107.90    344.52 o
 -12   6   2     3794.66     4567.82    429.13 o
 -10   6   2      359.44      169.72    293.30 o
  -8   6   2      705.73      751.56    251.74 o
  -6   6   2     9777.79    10842.50    454.77 o
  -4   6   2    20362.07    22096.92    611.35 o
  -2   6   2     3918.53     4541.64    287.04 o
   0   6   2    15627.02    14687.77    441.45 o
   2   6   2     1383.21     1618.79    290.33 o
   4   6   2     4577.75     4278.25    331.31 o
   6   6   2    12839.26    11984.83    504.02 o
   8   6   2       89.21      273.82    264.66 o
  10   6   2      572.86      985.29    309.00 o
  12   6   2      321.31       19.56    366.37 o
  14   6   2      720.92      801.60    383.80 o
  16   6   2     2785.62     1878.26    760.91 o
  18   6   2       10.72     -564.71    443.07 o
  20   6   2     2073.71     1877.34   1269.77 o
  22   6   2     2324.85     1270.40    768.29 o
  24   6   2      525.40     -126.46    706.00 o
  26   6   2        5.69     -993.00    662.00 o
 -27   7   2       33.72     1298.12    823.50 o
 -25   7   2      790.99     1531.80    801.99 o
 -23   7   2     4580.55     5988.18   1048.26 o
 -21   7   2     3478.02     3009.07    854.66 o
 -19   7   2     1091.12      683.80    864.89 o
 -17   7   2      584.47      375.69    468.28 o
 -15   7   2       48.35      492.94    655.09 o
 -13   7   2      490.48      551.15    342.25 o
 -11   7   2     5776.54     5234.31    417.13 o
  -9   7   2     2974.54     2614.40    346.00 o
  -7   7   2      533.81      466.45    274.69 o
  -5   7   2       34.61     -217.79    245.42 o
  -3   7   2     1450.90     1314.23    279.55 o
  -1   7   2    27443.99    25785.30    608.65 o
   1   7   2     6217.58     6246.13    306.89 o
   3   7   2    10990.74    10548.73    487.34 o
   5   7   2    12803.58    13102.25    548.02 o
   7   7   2     8761.85     8886.39    494.05 o
   9   7   2     3856.33     4486.17    414.96 o
  11   7   2      597.73      613.12    333.69 o
  13   7   2     1870.55     1426.93    357.40 o
  15   7   2     2505.44     4048.23    871.39 o
  17   7   2      292.78     -125.40    637.36 o
  19   7   2     1391.84     2105.54    825.17 o
  21   7   2     3210.70     2026.22   1347.26 o
  23   7   2      944.59      136.96   1758.69 o
  25   7   2      817.82     -742.75    756.30 o
 -26   8   2      904.63     1651.32    857.81 o
 -24   8   2     2324.24     2828.73    937.04 o
 -22   8   2     1733.53     2104.42   1047.69 o
 -20   8   2     2375.93     2568.08    817.92 o
 -18   8   2      100.87      522.11    507.14 o
 -16   8   2     3145.62     2744.50    613.80 o
 -14   8   2     6377.36     6610.67    713.46 o
 -12   8   2    19655.81    18805.32    723.47 o
 -10   8   2    29736.31    29746.57   1104.22 o
  -8   8   2    11463.68    11435.22    555.92 o
  -6   8   2     4525.64     5323.62    418.41 o
  -4   8   2      721.51      505.74    404.43 o
  -2   8   2     4113.20     4844.99    374.05 o
   0   8   2    14913.62    15164.72    484.29 o
   2   8   2     3836.27     3261.06    367.04 o
   4   8   2     7198.15     6204.55    698.16 o
   6   8   2      171.85      353.86    316.85 o
   8   8   2     5007.52     4810.15    450.57 o
  10   8   2    15611.39    16570.40    757.33 o
  12   8   2    18784.89    18893.79    737.87 o
  14   8   2    15861.25    16713.20    716.51 o
  16   8   2     5160.63     6770.74   1016.90 o
  18   8   2     2808.94     3479.83    898.74 o
  20   8   2      548.12     1462.63    806.24 o
  22   8   2       83.32     -426.22    726.40 o
  24   8   2      831.60      846.15    773.82 o
 -23   9   2     7634.86    10460.18   1280.70 o
 -21   9   2     6540.48     7189.00   1079.92 o
 -19   9   2     6705.58     8310.04   1123.51 o
 -17   9   2     1054.71     2053.18    602.22 o
 -15   9   2     3064.07     3336.86    622.18 o
 -13   9   2     5379.14     6284.62    613.03 o
 -11   9   2    16600.52    16022.89    831.49 o
  -9   9   2    10309.64    10494.49    561.08 o
  -7   9   2      400.61      382.63    339.50 o
  -5   9   2      213.23      547.04    333.94 o
  -3   9   2     2839.42     2930.73    377.03 o
  -1   9   2    26609.07    25701.30    874.89 o
   1   9   2    76429.06    75509.70   1535.92 o
   3   9   2    25435.00    25818.61    844.01 o
   5   9   2    23259.55    22083.71    788.50 o
   7   9   2      943.13     1261.46    369.11 o
   9   9   2    19767.83    19486.26    757.90 o
  11   9   2     6130.18     6138.08    492.25 o
  13   9   2    14108.08    14769.21    694.92 o
  15   9   2    15068.46    14249.83    998.49 o
  17   9   2     5251.71     5658.67    975.89 o
  19   9   2     2183.34     2116.01   1620.64 o
  21   9   2       21.58      900.18    851.24 o
 -22  10   2     5959.75     4426.44   1599.90 o
 -20  10   2     7558.73     7846.29   1139.20 o
 -18  10   2     3339.09     4174.42   1726.50 o
 -16  10   2      233.71      449.61    534.13 o
 -14  10   2     5106.44     6236.70    758.91 o
 -12  10   2    18614.06    19856.98    962.20 o
 -10  10   2    37481.46    37363.46   1188.31 o
  -8  10   2    10284.77    10715.31    568.30 o
  -6  10   2      694.27      165.79    319.01 o
  -4  10   2     2340.62     1642.19    426.91 o
  -2  10   2    13696.72    14016.60    781.83 o
   0  10   2    25668.02    25535.29   1129.25 o
   2  10   2    37301.26    37366.46    985.22 o
   4  10   2    56940.46    54382.98   1261.05 o
   6  10   2    34306.89    33350.54    991.57 o
   8  10   2       36.75      346.92    335.77 o
  10  10   2     8984.92    10020.03    791.07 o
  12  10   2    17383.71    16829.04    892.68 o
  14  10   2    16505.35    17970.79   1118.74 o
  16  10   2     7324.51     6478.67   1020.02 o
  18  10   2     2332.11     2843.62    871.66 o
  20  10   2      623.86     -817.50    813.59 o
 -21  11   2     2408.27     3297.84    957.31 o
 -19  11   2     1511.97     2523.88    861.91 o
 -17  11   2     1353.80     3121.33    852.18 o
 -15  11   2    15353.52    15511.70    968.02 o
 -13  11   2    35954.95    35689.81   1241.66 o
 -11  11   2    45557.44    47242.05   1417.84 o
  -9  11   2    32694.80    33452.77   1303.11 o
  -7  11   2     7042.45     6927.46    571.80 o
  -5  11   2     2832.29     2292.01    464.32 o
  -3  11   2      170.47      149.08    413.19 o
  -1  11   2    17442.83    16512.63    868.23 o
   1  11   2    22020.94    20324.82    849.54 o
   3  11   2    26227.38    25212.47    979.62 o
   5  11   2    20657.63    20648.18    868.79 o
   7  11   2      225.69      764.99    366.57 o
   9  11   2     6295.15     8455.40    592.03 o
  11  11   2    15402.87    17300.64   1063.74 o
  13  11   2    16974.91    18120.96    967.86 o
  15  11   2    14846.05    14979.36   1084.95 o
  17  11   2     8288.64     9514.96   1226.65 o
  19  11   2     2624.42     2310.06    898.43 o
 -18  12   2      197.28      219.06    837.91 o
 -16  12   2     2172.69     1667.93    720.97 o
 -14  12   2    11224.43    12042.92   1139.30 o
 -12  12   2    22061.30    22088.32   1191.67 o
 -10  12   2    33452.44    38510.18   1480.21 o
  -8  12   2     9431.50     8379.45    839.43 o
  -6  12   2      111.44      -89.92    535.77 o
  -4  12   2     3306.21     3025.60    536.64 o
  -2  12   2    15614.57    15372.44    979.78 o
   0  12   2    21173.62    20992.68   1186.70 o
   2  12   2    24949.55    23080.50    938.02 o
   4  12   2    26534.04    23982.14    964.29 o
   6  12   2    13024.47    13672.98    783.65 o
   8  12   2      868.03      833.58    513.76 o
  10  12   2     2744.24     2965.95    622.94 o
  12  12   2     8459.19     9239.91    761.72 o
  14  12   2     8914.25     9377.11    921.12 o
  16  12   2     5051.84     4747.32   1005.20 o
 -15  13   2     4491.08     5651.54    973.52 o
 -13  13   2    13136.29    13799.99   1327.31 o
 -11  13   2    14309.29    14248.62   1024.14 o
  -9  13   2    11955.73    10935.11    913.80 o
  -7  13   2     1947.02     2434.35    684.19 o
  -5  13   2      190.18     -162.92    511.27 o
  -3  13   2     1932.89     2137.15    611.65 o
  -1  13   2    13189.22    13749.42    861.40 o
   1  13   2    19935.36    19591.65   1007.46 o
   3  13   2    15526.42    14067.66    805.07 o
   5  13   2    11906.25    12199.15    761.66 o
   7  13   2     1746.18     1101.88    543.65 o
   9  13   2     2019.31     2060.10    589.54 o
  11  13   2     7617.29     6865.16    792.80 o
  13  13   2     9754.17     9893.99    934.50 o
 -10  14   2     7582.19     7373.83    833.53 o
  -8  14   2     4011.83     3927.38    792.46 o
  -6  14   2     1881.50      246.68    844.74 o
  -4  14   2       33.15      200.13    581.73 o
  -2  14   2     2965.77     1964.54    635.17 o
   0  14   2     9577.59     8747.53    773.41 o
   2  14   2    12405.75    12342.15    862.04 o
   4  14   2     7340.85     8919.27    991.42 o
   6  14   2     2063.89     1117.25    743.58 o
   8  14   2        3.13      100.98    546.31 o
 -31   1   3      167.41      179.32   1346.17 o
 -29   1   3     1412.10     1810.88    897.32 o
 -27   1   3     1405.15     1314.01    587.80 o
 -25   1   3     2890.16     3737.46    798.36 o
 -23   1   3     8297.25     8060.29    621.64 o
 -21   1   3     2036.45     2263.26    387.35 o
 -19   1   3    12014.79    11695.33    526.65 o
 -17   1   3     1117.53     1139.49    318.94 o
 -15   1   3      196.81       36.96    382.64 o
 -13   1   3    12645.89    13302.71    539.89 o
 -11   1   3      716.53      950.07    344.83 o
  -9   1   3     3674.90     3452.69    328.93 o
  -7   1   3    20113.65    20238.58    613.96 o
  -5   1   3   135299.89   152030.22   4188.03 o
  -3   1   3     9709.36    10480.26    337.35 o
  -1   1   3    23846.28    27543.80    700.39 o
   1   1   3    22171.04    22709.69    556.11 o
   3   1   3     4563.23     5185.27    268.44 o
   5   1   3     6432.54     7071.44    290.96 o
   7   1   3     8636.47     8324.62    339.20 o
   9   1   3     3729.29     4051.41    363.73 o
  11   1   3    17808.07    18652.46    719.24 o
  13   1   3     7770.24     6917.77    524.76 o
  15   1   3     3614.70     3893.31    667.88 o
  17   1   3     2520.77     2277.45    595.43 o
  19   1   3     1483.57     1300.34    432.28 o
  21   1   3      669.00     1199.58    454.42 o
  23   1   3      231.79       28.68    433.16 o
  25   1   3     2635.07     2749.99    655.18 o
  27   1   3     1024.29     2521.59    686.10 o
 -30   2   3      502.70      276.17    847.02 o
 -28   2   3      747.54     1343.88    617.21 o
 -26   2   3     1303.63     2414.83    639.91 o
 -24   2   3     4201.68     4330.49    688.22 o
 -22   2   3     6567.43     7930.24   1000.58 o
 -20   2   3     6891.30     7607.07    501.62 o
 -18   2   3     3319.15     3403.29    385.65 o
 -16   2   3     6860.17     6637.04    418.49 o
 -14   2   3    57237.98    55068.52   1338.71 o
 -12   2   3   115724.11   115912.65   2433.06 o
 -10   2   3    54734.41    54455.07   1386.94 o
  -8   2   3    52805.73    53014.56   1317.34 o
  -6   2   3    23191.92    23086.83    894.98 o
  -4   2   3   116766.52   132514.42   2329.71 o
  -2   2   3    65117.18    76494.94   1777.31 o
   0   2   3    23999.80    22206.34    516.42 o
   2   2   3    64952.70    70918.13   1329.23 o
   4   2   3   106168.31   115502.88   1908.48 o
   6   2   3     9043.30     9283.97    300.33 o
   8   2   3     3423.94     3215.30    208.32 o
  10   2   3    43719.84    42375.94    955.65 o
  12   2   3    38447.20    35782.57   1060.71 o
  14   2   3    46130.94    42774.40   1242.33 o
  16   2   3    32424.01    30687.80   1078.87 o
  18   2   3    36472.23    36379.53   1210.89 o
  20   2   3    10426.44    11049.66    715.44 o
  22   2   3     5175.04     4365.58    719.08 o
  24   2   3      201.02     -131.18    439.67 o
  26   2   3     1709.91     2517.20    813.50 o
  28   2   3      925.34       98.14   1670.29 o
 -29   3   3      935.85     1024.54    900.35 o
 -27   3   3     3200.63     4994.95    813.85 o
 -25   3   3    12505.29    14629.49   1024.89 o
 -23   3   3    33052.93    31135.62   2208.65 o
 -21   3   3    18415.75    16355.93    988.69 o
 -19   3   3    13013.23    13148.41    606.89 o
 -17   3   3       98.20     -227.36    283.53 o
 -15   3   3    15680.41    15416.99    621.85 o
 -13   3   3    21198.55    20743.20    686.42 o
 -11   3   3    74814.02    73191.80   1978.15 o
  -9   3   3    54448.86    56690.27   1280.33 o
  -7   3   3    64519.73    64679.96   1568.55 o
  -5   3   3     5398.79     5644.15    276.99 o
  -3   3   3    28713.48    30701.60    686.28 o
  -1   3   3    14807.13    14529.03    688.09 o
   1   3   3    89593.69    93150.76   1717.38 o
   3   3   3    93339.03   100970.01   1864.59 o
   5   3   3   100842.08   107568.50   1819.26 o
   7   3   3    62621.93    66268.40   1209.14 o
   9   3   3      760.91      758.78    190.99 o
  11   3   3    43426.90    42182.88    985.15 o
  13   3   3    52014.68    50562.36   1160.34 o
  15   3   3    28089.05    28521.00   1034.28 o
  17   3   3    19821.67    19836.46    877.93 o
  19   3   3     6134.60     5598.09    562.92 o
  21   3   3      589.80     -168.78    411.78 o
  23   3   3       53.90      297.48    433.01 o
  25   3   3     6957.54     6398.77   1011.80 o
  27   3   3     8853.48     8543.27   1148.69 o
 -30   4   3       92.92     1962.03    845.87 o
 -28   4   3     4102.56     5166.93   1788.16 o
 -26   4   3     7236.20     8596.36   2165.22 o
 -24   4   3    12835.31    14070.64   1080.63 o
 -22   4   3    12242.41    10816.13   1065.74 o
 -20   4   3    16825.96    16831.17   1394.32 o
 -18   4   3    27571.77    27057.76    913.91 o
 -16   4   3     2791.93     2659.56    348.69 o
 -14   4   3    55040.84    51485.15   1306.67 o
 -12   4   3   100430.89    97538.23   2119.56 o
 -10   4   3   160504.95   168663.92   3416.03 o
  -8   4   3    15002.34    15582.03    678.92 o
  -6   4   3     1957.70     2085.46    210.11 o
  -4   4   3        0.84      149.12    155.57 o
  -2   4   3     8121.64     9945.14    412.12 o
   0   4   3    78521.85    81054.61   1542.14 o
   2   4   3   211242.98   232058.70   4079.09 o
   4   4   3   325352.75   342325.84   5944.24 o
   6   4   3   114256.44   111015.53   1899.04 o
   8   4   3     7858.23     8638.30    346.92 o
  10   4   3     6761.43     7097.27    342.06 o
  12   4   3    14062.17    14539.05    497.38 o
  14   4   3    16948.23    15954.60   1306.10 o
  16   4   3    16720.52    16232.43    774.63 o
  18   4   3    14440.66    14818.77    770.96 o
  20   4   3     4719.72     4470.74    627.16 o
  22   4   3      546.41      255.87    476.77 o
  24   4   3    10347.08    11334.21   1229.23 o
  26   4   3    13523.23    16816.00   1935.49 o
 -29   5   3       34.81      713.98    806.91 o
 -27   5   3     2756.90     3682.94    913.04 o
 -25   5   3    10852.21    12252.75   1244.47 o
 -23   5   3     9002.20     9747.63   1126.11 o
 -21   5   3     9282.80    10319.41    836.17 o
 -19   5   3     7560.86     9278.91    647.62 o
 -17   5   3     2588.66     2717.52    508.79 o
 -15   5   3    12773.05    12352.00    597.32 o
 -13   5   3   115867.08   112288.91   2443.65 o
 -11   5   3   136828.30   131618.25   2773.27 o
  -9   5   3   153049.48   155459.86   2869.58 o
  -7   5   3    88745.91    87756.30   1713.21 o
  -5   5   3      374.53      429.42    204.14 o
  -3   5   3      244.61      271.78    181.14 o
  -1   5   3    86997.26    93300.07   1621.69 o
   1   5   3   151711.03   163538.30   2965.91 o
   3   5   3   165476.02   169528.84   3080.04 o
   5   5   3    92057.09    88650.66   1742.77 o
   7   5   3    34981.42    34069.35    852.88 o
   9   5   3      739.74      674.94    226.92 o
  11   5   3    17031.57    16594.30    540.89 o
  13   5   3    32424.56    31850.27    806.95 o
  15   5   3    35847.68    33916.25   1328.44 o
  17   5   3    35811.21    32164.95   1298.05 o
  19   5   3    21138.21    18812.08   1029.87 o
  21   5   3      986.69      716.72    703.28 o
  23   5   3     1463.02     1760.18   1163.37 o
  25   5   3     8430.56     8535.82   1150.28 o
 -28   6   3     2304.90     1810.82    861.68 o
 -26   6   3    14664.59    17460.92   2932.43 o
 -24   6   3    36276.62    37414.79   1962.52 o
 -22   6   3    40061.93    37369.09   1943.73 o
 -20   6   3    18182.64    16417.78   1268.54 o
 -18   6   3     4596.59     5665.26    655.05 o
 -16   6   3     1034.47     1338.33    519.79 o
 -14   6   3    14782.04    14509.52    649.47 o
 -12   6   3    33521.16    32473.96   2045.89 o
 -10   6   3   103596.34   101836.46   2012.48 o
  -8   6   3    85195.85    85711.94   1725.46 o
  -6   6   3    35791.33    36399.41    845.58 o
  -4   6   3      289.55      479.22    212.63 o
  -2   6   3   104670.02   109569.45   1922.97 o
   0   6   3   149512.89   151844.44   2550.25 o
   2   6   3   119870.13   116339.24   2216.77 o
   4   6   3   167083.81   171893.77   3159.94 o
   6   6   3    96414.71    97020.80   1928.86 o
   8   6   3    22233.05    22322.15   1018.86 o
  10   6   3     1109.26     1310.44    320.27 o
  12   6   3    16643.28    16821.39    897.79 o
  14   6   3    69958.82    66258.06   1710.66 o
  16   6   3    42967.58    39704.39   1455.63 o
  18   6   3    22522.60    20647.23   1082.18 o
  20   6   3     4717.03     3079.54    901.99 o
  22   6   3      313.91      908.75    769.94 o
  24   6   3     1752.12     1727.74    871.39 o
 -27   7   3     5324.60     3257.05    971.97 o
 -25   7   3    17835.24    16377.91   1729.77 o
 -23   7   3    21067.53    22444.14   1602.18 o
 -21   7   3    23617.74    21879.93   1530.66 o
 -19   7   3     4924.86     6010.02    707.60 o
 -17   7   3      224.19      149.31    475.85 o
 -15   7   3    20294.02    19578.92   1438.11 o
 -13   7   3    43655.14    40922.91   1546.54 o
 -11   7   3    82075.92    81511.36   1729.86 o
  -9   7   3   125961.82   122855.30   2398.96 o
  -7   7   3    96254.80    95268.87   1795.23 o
  -5   7   3    28531.55    26931.93    728.70 o
  -3   7   3      443.21      628.39    237.85 o
  -1   7   3    47910.82    46443.09   1714.28 o
   1   7   3    88542.16    83582.77   1704.24 o
   3   7   3    59540.15    58060.39   1293.41 o
   5   7   3    17552.65    19235.00    669.48 o
   7   7   3     1084.03     1840.58    336.74 o
   9   7   3      777.89     1181.79    344.69 o
  11   7   3    24646.47    24934.74    827.58 o
  13   7   3    61177.12    60235.15   2227.01 o
  15   7   3    70826.15    67091.46   2069.35 o
  17   7   3    48781.22    45019.34   1625.57 o
  19   7   3    16689.08    15854.08   1414.33 o
  21   7   3     5504.95     3536.45    934.98 o
  23   7   3       42.46      236.27    768.76 o
 -26   8   3     7144.76     5843.85   1125.79 o
 -24   8   3    15949.34    17648.26   4387.73 o
 -22   8   3    13483.82    14108.30   1590.08 o
 -20   8   3     2569.66     2473.56    813.91 o
 -18   8   3     1291.83      532.38   1173.02 o
 -16   8   3     1577.59     1610.63    530.06 o
 -14   8   3     5440.40     4190.43    621.61 o
 -12   8   3    13405.39    11122.21    814.71 o
 -10   8   3    81668.70    76018.63   1664.67 o
  -8   8   3    87083.71    87625.63   1721.49 o
  -6   8   3    41447.99    41971.94   1018.11 o
  -4   8   3      786.90      704.41    301.88 o
  -2   8   3    67692.32    70898.94   1518.51 o
   0   8   3    56181.36    56612.07   1102.34 o
   2   8   3    22119.22    21734.93    732.53 o
   4   8   3    18545.69    17428.12    767.48 o
   6   8   3    12558.81    11729.41    667.82 o
   8   8   3     8697.27     8616.96    537.00 o
  10   8   3       51.98     -209.33    319.13 o
  12   8   3    26690.34    26871.45    881.50 o
  14   8   3    51474.88    48397.37   1589.45 o
  16   8   3    45110.11    39590.73   1972.92 o
  18   8   3    13650.40    14415.50   1351.55 o
  20   8   3     3275.78     3592.76    949.59 o
  22   8   3       18.62       56.15    737.69 o
 -25   9   3     7994.97     6587.38   1157.28 o
 -23   9   3    10338.25     9793.58   1272.14 o
 -21   9   3    11774.84    11545.55   1271.65 o
 -19   9   3     4189.35     4187.73    914.64 o
 -17   9   3      102.61     -292.57    501.55 o
 -15   9   3     2231.27     1647.57    553.63 o
 -13   9   3    11082.75    10321.95    827.28 o
 -11   9   3    25308.55    23518.00    947.82 o
  -9   9   3    23391.89    23965.91    796.03 o
  -7   9   3     6734.72     7221.80    493.43 o
  -5   9   3      170.33      -16.88    317.20 o
  -3   9   3    17051.21    16236.25   1224.06 o
  -1   9   3    19895.35    19445.95   1140.37 o
   1   9   3    60863.05    58906.64   1331.43 o
   3   9   3    80650.18    78534.36   1711.70 o
   5   9   3    40865.18    38437.24   1055.16 o
   7   9   3    32513.18    29948.51   1065.80 o
   9   9   3     8474.71     8639.57    548.98 o
  11   9   3      395.81      155.44    319.28 o
  13   9   3     1035.51     1133.10    658.75 o
  15   9   3    13979.23    12321.38    947.29 o
  17   9   3    10023.78     9068.29   1162.30 o
  19   9   3     3488.16     2974.76    886.14 o
  21   9   3      282.44     -596.93    737.78 o
 -22  10   3      827.49      133.49   2053.35 o
 -20  10   3       51.68     -116.55    720.51 o
 -18  10   3      359.02     -312.05    539.14 o
 -16  10   3     2431.77     2339.21    615.64 o
 -14  10   3     5263.43     5091.82    608.68 o
 -12  10   3    12002.11    11760.69    757.04 o
 -10  10   3    13573.81    13651.36    767.69 o
  -8  10   3    17753.55    17948.47    697.70 o
  -6  10   3     5622.54     5650.92    513.88 o
  -4  10   3     2841.76     3359.34    512.20 o
  -2  10   3      124.13     -241.15    387.87 o
   0  10   3    15173.55    13508.22   1277.12 o
   2  10   3     4235.07     4991.07    440.26 o
   4  10   3    16253.82    16293.79    822.88 o
   6  10   3    15621.52    15104.35    684.58 o
   8  10   3       45.09      278.76    339.66 o
  10  10   3      350.30      -35.62    343.36 o
  12  10   3     6468.92     6477.07    641.50 o
  14  10   3    13020.31    13125.76   1000.68 o
  16  10   3     6025.79     7011.05   1141.54 o
  18  10   3     5511.60     4164.32   1346.71 o
  20  10   3      585.91      213.03    768.73 o
 -21  11   3      383.55      544.37   1100.62 o
 -19  11   3        2.52     -162.58    707.33 o
 -17  11   3      970.77      141.35    595.07 o
 -15  11   3     1797.60     1661.63    597.48 o
 -13  11   3     1674.33     2733.70    664.08 o
 -11  11   3     3025.73     4087.41    824.17 o
  -9  11   3     1665.29     1323.71    543.54 o
  -7  11   3     1989.46     2173.32    552.88 o
  -5  11   3       35.01      189.58    410.98 o
  -3  11   3     3639.86     2852.39    531.00 o
  -1  11   3     1413.19     1027.93    389.96 o
   1  11   3     4119.65     4514.74    516.06 o
   3  11   3     3521.32     3762.34    496.95 o
   5  11   3     1709.83     1894.61    354.56 o
   7  11   3     6089.15     5516.99    512.25 o
   9  11   3      848.49      904.26    393.91 o
  11  11   3      134.42     -280.12    429.30 o
  13  11   3      523.86      265.68    537.66 o
  15  11   3      938.77      528.11    551.24 o
  17  11   3      844.15     1849.51    839.31 o
 -18  12   3       60.01     -505.34   1092.45 o
 -16  12   3       84.47      -40.76    566.29 o
 -14  12   3      959.47     1122.49    709.15 o
 -12  12   3      657.69       16.87    554.74 o
 -10  12   3      209.90      -99.87    506.97 o
  -8  12   3      658.16      986.45    538.06 o
  -6  12   3      256.42      345.50    555.03 o
  -4  12   3       31.22      315.86    421.72 o
  -2  12   3        9.31      471.74    444.06 o
   0  12   3      187.50       55.51    455.54 o
   2  12   3     1589.38     1701.42    474.35 o
   4  12   3     2316.74     1864.09    470.72 o
   6  12   3     1997.98     1030.91    442.00 o
   8  12   3      940.70     1331.85    536.71 o
  10  12   3      249.59      292.28    431.11 o
  12  12   3       36.67     -706.44    470.96 o
  14  12   3       82.14     1256.89    581.92 o
  16  12   3      137.98      146.01    718.85 o
 -15  13   3       44.38      835.05    784.55 o
 -13  13   3        7.99     -389.46   1139.57 o
 -11  13   3        9.65      266.44    517.33 o
  -9  13   3      112.64      -17.51    565.76 o
  -7  13   3        6.56      196.58    598.80 o
  -5  13   3      383.01        7.57    709.51 o
  -3  13   3     1199.12      273.35    560.20 o
  -1  13   3     2433.64     2316.07    536.99 o
   1  13   3     3326.85     3452.04    598.42 o
   3  13   3     2688.72     3908.17    629.49 o
   5  13   3      866.56     1295.49    452.29 o
   7  13   3      143.99      -57.89    801.47 o
   9  13   3       85.74     -147.95    515.95 o
  11  13   3      436.77      583.31    495.94 o
  13  13   3       13.56      177.91    641.66 o
 -10  14   3     3323.18     4488.91    812.73 o
  -8  14   3     4977.32     5653.76   1057.11 o
  -6  14   3     2016.88     2829.08    723.19 o
  -4  14   3       95.46     -171.69    585.34 o
  -2  14   3     3186.38     3320.46    827.91 o
   0  14   3     3731.06     3803.39    606.37 o
   2  14   3      449.50     1006.87    507.25 o
   4  14   3      214.09      937.65    546.12 o
   6  14   3      167.59      415.08    520.66 o
   8  14   3       97.01     -723.01    526.45 o
 -30   0   4     2455.23     3013.19   1494.04 o
 -28   0   4     1398.48     2000.42   1251.77 o
 -26   0   4    27000.79    28097.61   2583.20 o
 -24   0   4    36174.59    38551.65   1746.53 o
 -22   0   4    36983.98    36082.50   1705.29 o
 -20   0   4    20485.55    22297.40    997.33 o
 -18   0   4    16906.69    16960.42   1667.35 o
 -16   0   4     2635.08     2289.14    469.19 o
 -14   0   4     3846.00     3790.62    475.38 o
 -12   0   4   142416.66   147030.77   4237.11 o
 -10   0   4   410195.47   434359.28  11725.43 o
  -8   0   4   252607.25   257607.41  15400.97 o
  -6   0   4    70676.08    67024.04   3748.75 o
  -4   0   4    15919.08    15592.05    615.09 o
  -2   0   4     5750.95     6351.48    351.07 o
   0   0   4    11706.93    13200.20    542.34 o
   2   0   4   122302.27   128750.43   3166.97 o
   4   0   4    35011.16    29488.89    980.62 o
   6   0   4   139049.14   147499.27   4292.79 o
   8   0   4    19454.12    19761.94    984.28 o
  10   0   4    28010.28    24938.15   2084.46 o
  12   0   4     2424.38     1905.79    531.28 o
  14   0   4   170272.75   159959.14   4908.15 o
  16   0   4    82657.58    74590.73   9429.17 o
  18   0   4    40461.93    35342.76   1672.85 o
  20   0   4    17925.81    17085.88   1228.77 o
  22   0   4       79.63     -874.92    583.28 o
  24   0   4     1160.40     1821.08   1482.58 o
  26   0   4     3212.09     4157.38    870.79 o
 -31   1   4     2680.41     3963.05   1109.30 o
 -29   1   4      437.20     1249.78    911.72 o
 -27   1   4     3453.56     5810.27    768.85 o
 -25   1   4    27294.24    27695.25   1297.79 o
 -23   1   4    44056.67    45314.82   1353.54 o
 -21   1   4    26990.81    26200.26    777.63 o
 -19   1   4     6080.99     6348.78    430.92 o
 -17   1   4     1067.64      770.49    556.52 o
 -15   1   4     8481.22     8116.41    490.83 o
 -13   1   4    21214.78    20812.98    736.23 o
 -11   1   4   284229.00   292923.19  10930.98 o
  -9   1   4   413651.56   432827.69  18782.37 o
  -7   1   4   308159.44   323144.56   7040.42 o
  -5   1   4   360599.81   414070.16   9117.63 o
  -3   1   4    26979.37    29763.49    785.23 o
  -1   1   4   297813.81   335546.22   7291.56 o
   1   1   4    22762.34    24903.60    648.42 o
   3   1   4   332397.78   353573.06   6877.53 o
   5   1   4   218169.47   236129.80   4160.62 o
   7   1   4    47869.96    47973.09   1018.30 o
   9   1   4    22729.06    22415.57    892.51 o
  11   1   4    19785.01    18138.97    725.88 o
  13   1   4   133880.58   128950.64   2857.49 o
  15   1   4   130661.42   116035.81   4038.53 o
  17   1   4    79939.45    74488.19   1922.87 o
  19   1   4    29233.06    27552.26   1046.88 o
  21   1   4     6506.36     6126.74    636.00 o
  23   1   4      597.68      898.51    486.11 o
  25   1   4      827.62      594.83    484.74 o
  27   1   4     4065.16     5598.44    693.13 o
 -30   2   4      752.61     2237.44    950.22 o
 -28   2   4      387.00     -401.24    733.45 o
 -26   2   4    11587.90    11845.64   1060.37 o
 -24   2   4    31750.06    32292.04   1395.56 o
 -22   2   4    59915.43    59304.33   1672.36 o
 -20   2   4    65488.44    63184.34   1473.25 o
 -18   2   4    14100.04    14306.58    595.13 o
 -16   2   4      228.82      400.61    288.17 o
 -14   2   4     6818.11     7147.55    415.67 o
 -12   2   4    55901.02    58172.47   1501.02 o
 -10   2   4   169507.69   176957.56   3987.02 o
  -8   2   4    84423.43    89086.91   2639.83 o
  -6   2   4   121601.53   128120.35   3010.91 o
  -4   2   4    17795.65    20869.83    630.34 o
  -2   2   4   164647.38   185367.16   4113.38 o
   0   2   4   632126.63   706087.00  13324.43 o
   2   2   4   178200.53   192056.09   3768.72 o
   4   2   4   295743.34   318025.56   5040.38 o
   6   2   4   223081.77   235497.78   3788.52 o
   8   2   4    45804.11    44164.54    986.73 o
  10   2   4    12196.27    12301.15    574.91 o
  12   2   4     3349.96     2527.34    406.00 o
  14   2   4    47728.65    41516.06   2004.11 o
  16   2   4    39918.80    36290.10   1194.22 o
  18   2   4    27248.09    26768.64   1035.28 o
  20   2   4     6436.51     5727.26    601.39 o
  22   2   4       49.06      199.45    439.85 o
  24   2   4     1175.94     2242.89    615.96 o
  26   2   4     5784.96     5742.57    818.08 o
 -31   3   4      237.83      720.28   1525.69 o
 -29   3   4      743.05     1121.38    610.82 o
 -27   3   4     2318.60     2047.27    660.93 o
 -25   3   4    13191.21    13418.60    985.75 o
 -23   3   4    19437.13    17877.00   1046.06 o
 -21   3   4    41063.34    39796.00   1787.08 o
 -19   3   4    37032.86    35829.09    991.35 o
 -17   3   4     6588.70     7077.09    614.96 o
 -15   3   4     2070.70     2019.61    315.01 o
 -13   3   4     7175.75     7006.30    493.51 o
 -11   3   4    17283.03    16437.41    603.84 o
  -9   3   4    22046.50    22116.50    673.05 o
  -7   3   4    76244.83    76179.23   2531.90 o
  -5   3   4    23488.04    23488.58    555.23 o
  -3   3   4    50059.04    51824.78   1469.15 o
  -1   3   4   195678.55   209058.73   4054.06 o
   1   3   4   170335.13   178396.84   3153.94 o
   3   3   4   201155.53   215239.11   3790.49 o
   5   3   4   198344.16   211120.97   3420.94 o
   7   3   4    41174.48    42684.39    859.91 o
   9   3   4    23859.30    22654.71    569.52 o
  11   3   4     5255.32     4853.32    402.26 o
  13   3   4     7469.17     7693.04    809.66 o
  15   3   4    15654.00    14255.00    749.20 o
  17   3   4    18081.09    18799.16    923.07 o
  19   3   4     7754.79     7262.12    622.21 o
  21   3   4      161.03       -2.73    424.27 o
  23   3   4      967.76     1630.30    965.94 o
  25   3   4     4977.09     5507.14    975.94 o
  27   3   4     5900.73     5359.20   1339.62 o
 -30   4   4      164.82      771.93    782.12 o
 -28   4   4      118.46     -362.59    738.29 o
 -26   4   4      106.66     -819.88    640.11 o
 -24   4   4     1969.19     2562.13    642.03 o
 -22   4   4     6075.14     5029.53    697.41 o
 -20   4   4     4887.83     4657.53    638.75 o
 -18   4   4       47.25       41.57    413.64 o
 -16   4   4     8055.59     7088.08    588.77 o
 -14   4   4    35635.08    34885.80    980.17 o
 -12   4   4    68678.16    70391.87   1603.01 o
 -10   4   4    75068.60    75616.74   1672.42 o
  -8   4   4    69352.59    68008.16   1683.61 o
  -6   4   4    62809.38    66067.73   1473.83 o
  -4   4   4    47530.60    46195.92    981.85 o
  -2   4   4     8814.04     9690.77    369.29 o
   0   4   4     2522.47     2302.68    229.03 o
   2   4   4     7142.73     6817.27    328.23 o
   4   4   4    22823.11    25030.76    824.27 o
   6   4   4     7665.92     8167.50    324.19 o
   8   4   4      906.90     1435.17    223.67 o
  10   4   4     3227.41     3769.25    294.51 o
  12   4   4    13183.47    13049.71    557.20 o
  14   4   4    14730.09    14552.50    730.74 o
  16   4   4    27486.29    24549.88   1744.70 o
  18   4   4    23158.71    21912.67   1142.97 o
  20   4   4    13328.56    11904.33   1087.58 o
  22   4   4     4197.81     3739.44    654.19 o
  24   4   4        4.20     -862.02    649.94 o
  26   4   4      555.11      177.96    918.36 o
 -29   5   4     1183.25      678.71    762.18 o
 -27   5   4      991.89     1758.73    803.83 o
 -25   5   4      725.57      536.22   1125.72 o
 -23   5   4     2688.82     2488.00    784.40 o
 -21   5   4     4487.33     4696.78    665.52 o
 -19   5   4     9587.63     9858.01    675.53 o
 -17   5   4     3901.57     3974.27    602.02 o
 -15   5   4      441.70      -83.43    402.62 o
 -13   5   4    18626.40    16152.15    624.42 o
 -11   5   4    58346.90    60172.38   1425.80 o
  -9   5   4      212.67       42.95    214.81 o
  -7   5   4     4677.74     5718.59    321.80 o
  -5   5   4      849.77      907.02    199.71 o
  -3   5   4      363.19      405.03    221.43 o
  -1   5   4     6752.21     7269.03    432.60 o
   1   5   4    22389.44    24909.28    663.86 o
   3   5   4    44670.23    45042.41   1172.93 o
   5   5   4    49148.04    48741.81   1092.81 o
   7   5   4     6302.90     6934.02    415.98 o
   9   5   4     2801.49     3099.33    315.76 o
  11   5   4     1698.80     1537.39    278.47 o
  13   5   4       92.25     -393.13    302.31 o
  15   5   4      195.03       35.70    432.86 o
  17   5   4     4709.58     3686.66    794.56 o
  19   5   4     5597.97     5701.87    698.21 o
  21   5   4     2367.23     2445.80    560.13 o
  23   5   4       17.74     -153.11    682.88 o
  25   5   4      312.57     -192.40    746.72 o
 -28   6   4      414.21      723.02    780.14 o
 -26   6   4       15.51      -52.77    743.76 o
 -24   6   4      106.14      -19.48    693.53 o
 -22   6   4     1404.72      406.69    719.74 o
 -20   6   4      706.12      330.39    488.18 o
 -18   6   4      353.60     -170.22    469.31 o
 -16   6   4     1086.07     1140.49    529.52 o
 -14   6   4     4354.38     3629.84    567.40 o
 -12   6   4     2441.01     2290.98    325.84 o
 -10   6   4     1579.60     1687.09    299.23 o
  -8   6   4      803.95      861.58    247.53 o
  -6   6   4     1914.38     2124.90    277.62 o
  -4   6   4     2036.74     1693.90    299.62 o
  -2   6   4       98.26      269.61    215.93 o
   0   6   4     3096.04     3949.57    317.24 o
   2   6   4     1726.42     1779.63    278.83 o
   4   6   4     3751.62     4651.67    361.71 o
   6   6   4     2330.98     2401.08    326.61 o
   8   6   4       16.77       32.40    281.62 o
  10   6   4      122.00      293.21    294.01 o
  12   6   4      773.52      454.90    317.44 o
  14   6   4      946.38      411.49    620.32 o
  16   6   4      335.07      601.57    589.52 o
  18   6   4      856.25     -136.07    457.85 o
  20   6   4     1526.14     1890.97    815.20 o
  22   6   4     2430.52     1465.54    818.84 o
  24   6   4      197.22      702.36    787.56 o
 -27   7   4      261.23     -471.86    713.73 o
 -25   7   4     2814.96     5117.04   1006.02 o
 -23   7   4     5841.65     7152.45   1066.05 o
 -21   7   4     3571.82     2759.20    846.63 o
 -19   7   4     5594.57     5823.94    704.00 o
 -17   7   4      110.16       88.41    497.48 o
 -15   7   4      891.38      744.95    584.84 o
 -13   7   4     3515.76     3030.89    581.50 o
 -11   7   4       49.07      102.04    303.71 o
  -9   7   4     1725.48     1853.06    316.30 o
  -7   7   4     4892.72     5102.23    623.45 o
  -5   7   4     1794.96     2138.58    310.61 o
  -3   7   4    19002.84    18165.96    572.06 o
  -1   7   4    40864.50    39740.73    950.85 o
   1   7   4    10692.33    10484.93    484.22 o
   3   7   4    11178.97    10358.10    505.66 o
   5   7   4    11304.21    10667.79    526.25 o
   7   7   4    13885.24    12996.16   1070.12 o
   9   7   4     6827.53     6428.55    649.62 o
  11   7   4     3197.47     2997.63    457.35 o
  13   7   4      202.39      484.90    477.60 o
  15   7   4      266.11      797.01    396.68 o
  17   7   4      128.63      434.73    488.08 o
  19   7   4       44.96       50.35    728.69 o
  21   7   4      598.46      323.16    769.20 o
  23   7   4      576.14     -409.67    671.38 o
 -26   8   4      400.73      886.02    815.48 o
 -24   8   4      950.42     1825.85    824.51 o
 -22   8   4     2117.30     2607.29    861.57 o
 -20   8   4     2748.06     2267.28    807.03 o
 -18   8   4     1419.57     1380.33    700.90 o
 -16   8   4      353.64     -338.73    457.47 o
 -14   8   4     3421.32     2731.72    635.59 o
 -12   8   4     9778.54     9281.41   1427.27 o
 -10   8   4    29278.68    28823.48    835.59 o
  -8   8   4    25362.22    24809.16    767.24 o
  -6   8   4     9466.98    10102.63    516.52 o
  -4   8   4     2187.10     2695.96    336.30 o
  -2   8   4      428.33       65.67    257.62 o
   0   8   4     1057.29      988.65    315.21 o
   2   8   4     2710.15     2953.80    375.42 o
   4   8   4     4125.11     3857.79    417.04 o
   6   8   4     1370.91      791.47    353.70 o
   8   8   4       51.35      420.85    355.72 o
  10   8   4     3132.09     3838.05    430.89 o
  12   8   4    10842.12    10789.60    596.14 o
  14   8   4    20381.39    21233.00    923.67 o
  16   8   4     6988.74     8283.59   1053.83 o
  18   8   4     5234.69     5743.83   1011.39 o
  20   8   4     3290.80     3606.94    895.55 o
  22   8   4      205.60      -83.43   1443.30 o
 -25   9   4     4162.15     5597.69   1737.41 o
 -23   9   4     3801.70     5339.22   1032.64 o
 -21   9   4     5814.30     6565.73   1052.54 o
 -19   9   4     9310.15    10352.97    917.22 o
 -17   9   4      790.05     1146.46    632.66 o
 -15   9   4     1284.35     1300.13    553.97 o
 -13   9   4    13197.96    13015.11    868.79 o
 -11   9   4    43013.39    44526.99   1302.05 o
  -9   9   4    24715.42    25334.61    812.10 o
  -7   9   4    16954.13    16048.67    645.88 o
  -5   9   4     5184.83     4566.89    455.49 o
  -3   9   4     1166.09     1076.38    392.94 o
  -1   9   4     1898.76     1940.13    408.75 o
   1   9   4     5411.30     4408.61    427.64 o
   3   9   4    15733.74    14966.68    657.13 o
   5   9   4    21060.38    19480.26   1086.09 o
   7   9   4      778.99      882.73    354.91 o
   9   9   4      201.85      514.75    345.88 o
  11   9   4     2768.16     3148.87    434.65 o
  13   9   4    17718.17    18627.10    894.98 o
  15   9   4     5830.42     6024.20    772.22 o
  17   9   4    10765.99     8663.27   1157.92 o
  19   9   4     7720.19     7733.41   1160.45 o
  21   9   4     1047.53      861.51    889.90 o
 -24  10   4     6640.86     5301.23   1061.42 o
 -22  10   4    10523.69     9628.78   1270.01 o
 -20  10   4    12846.24    14137.11   1387.72 o
 -18  10   4     3933.70     5453.28    766.85 o
 -16  10   4      157.81    -1030.90    687.26 o
 -14  10   4     7524.07     7338.07    755.88 o
 -12  10   4    20608.70    22480.85   1101.00 o
 -10  10   4    29758.72    31856.79   1128.93 o
  -8  10   4    21266.02    22426.95    894.43 o
  -6  10   4    15210.32    16022.92    820.06 o
  -4  10   4     4021.64     3716.86    517.51 o
  -2  10   4      455.07      -45.43    358.39 o
   0  10   4    19152.46    18348.23    787.55 o
   2  10   4    29042.95    26970.60    857.13 o
   4  10   4    41751.74    36876.83   1295.92 o
   6  10   4    18004.94    17299.42    733.65 o
   8  10   4     2606.19     2092.12    404.95 o
  10  10   4       12.14     -398.08    339.02 o
  12  10   4     5536.50     6279.21    887.37 o
  14  10   4     8514.03     8535.14    868.96 o
  16  10   4     8637.88     9236.82    921.95 o
  18  10   4     9443.93     9033.48   1714.49 o
 -21  11   4     8536.94    12788.49   1850.73 o
 -19  11   4     6474.15     8549.19   1143.58 o
 -17  11   4     2416.52     2365.38    665.32 o
 -15  11   4     1992.09     2384.66    920.24 o
 -13  11   4    13464.65    14322.50    967.42 o
 -11  11   4    21989.75    23809.09   1182.57 o
  -9  11   4    16063.59    15510.78   1117.96 o
  -7  11   4     7439.68     8216.83    857.81 o
  -5  11   4     8472.52     7423.40    641.93 o
  -3  11   4      605.28      369.38    423.35 o
  -1  11   4     2851.91     3059.45    469.58 o
   1  11   4    28017.72    25277.32    942.35 o
   3  11   4    59984.16    55493.79   1451.53 o
   5  11   4    22977.45    22361.71    847.04 o
   7  11   4     5438.45     6531.24    798.47 o
   9  11   4      171.20     -267.02    349.90 o
  11  11   4     1774.93     2021.52    492.19 o
  13  11   4     5221.67     5814.79    780.47 o
  15  11   4     8996.55     8771.92   1305.00 o
  17  11   4     8235.70     8530.31   1494.04 o
 -18  12   4     4951.00     6316.41    980.34 o
 -16  12   4        1.28     -744.37    799.20 o
 -14  12   4     1686.78     1565.92    888.70 o
 -12  12   4     7771.20     8494.98    997.41 o
 -10  12   4    12133.12    11863.83    927.63 o
  -8  12   4    12159.10    11748.99   1033.89 o
  -6  12   4     5531.04     5946.76    788.01 o
  -4  12   4      385.12      334.43    501.23 o
  -2  12   4    10183.93    11472.38   1152.27 o
   0  12   4    32281.83    31365.70   1070.33 o
   2  12   4    39717.88    39920.42   1227.91 o
   4  12   4    37202.27    33726.73   1135.92 o
   6  12   4    22938.88    22295.84    850.22 o
   8  12   4     8290.50     7482.07    659.10 o
  10  12   4     2036.03     1634.85    486.26 o
  12  12   4      526.89     1280.88    575.20 o
  14  12   4     4071.11     4933.72    776.30 o
 -15  13   4     2964.64     2723.80    841.15 o
 -13  13   4     6494.84     6233.68    945.78 o
 -11  13   4    13407.24    11781.84   1080.68 o
  -9  13   4    16775.33    16840.84   1234.84 o
  -7  13   4    12468.67    14060.39   1130.59 o
  -5  13   4     8746.07     8426.57    917.33 o
  -3  13   4       30.90      -81.46    641.11 o
  -1  13   4     3002.80     2787.23    562.05 o
   1  13   4     8913.79     9201.85    690.00 o
   3  13   4    21523.66    21279.71   1016.88 o
   5  13   4    16154.50    15185.57    957.61 o
   7  13   4     5392.60     5093.80    850.92 o
   9  13   4      405.13      640.19    475.24 o
  11  13   4     1300.36     1141.36    720.76 o
 -12  14   4     7186.84     8781.16   1262.92 o
 -10  14   4    13343.50    15422.20   2140.82 o
  -8  14   4    14401.56    15268.02   1485.30 o
  -6  14   4     6435.77     6469.16    878.26 o
  -4  14   4     3640.05     4124.54    782.52 o
  -2  14   4      139.71     -179.23    555.37 o
   0  14   4     2719.02     1726.26    636.60 o
   2  14   4     5574.16     4777.69    586.67 o
   4  14   4     7249.57     7653.04    812.34 o
   6  14   4     4092.08     5238.80    713.56 o
   8  14   4      499.76     1098.78    595.10 o
 -31   1   5      176.85      471.05    963.11 o
 -29   1   5      112.00     -375.67   2398.22 o
 -27   1   5       54.92     -298.77    543.47 o
 -25   1   5      974.09     1486.14    750.02 o
 -23   1   5      359.80     1091.54    350.65 o
 -21   1   5     5687.71     5291.60    431.90 o
 -19   1   5    18150.72    18474.20    816.98 o
 -17   1   5     3582.02     4007.83    417.64 o
 -15   1   5     8601.21    10853.66    545.36 o
 -13   1   5     5487.74     5655.29    373.70 o
 -11   1   5     4320.22     4289.92    297.10 o
  -9   1   5     9105.55    10268.20    541.94 o
  -7   1   5     6467.73     5926.95    302.07 o
  -5   1   5     6056.09     6604.43    559.05 o
  -3   1   5       12.92      -38.95    223.68 o
  -1   1   5   139755.59   149477.28   3363.78 o
   1   1   5     6378.59     6542.65    324.35 o
   3   1   5    56737.98    58216.66   1156.33 o
   5   1   5     9126.18    10282.51    365.72 o
   7   1   5     2645.10     2731.66    226.28 o
   9   1   5    14121.43    13946.71    616.95 o
  11   1   5     1827.63     1548.03    634.34 o
  13   1   5      163.70      101.14    383.66 o
  15   1   5     1153.24     1055.30    446.65 o
  17   1   5     4697.49     4217.47    547.24 o
  19   1   5      609.93      699.28    437.97 o
  21   1   5      763.11      741.36    465.63 o
  23   1   5      275.86      236.01    478.44 o
  25   1   5     1239.47      454.03    545.65 o
 -30   2   5      860.67      975.15   1446.02 o
 -28   2   5      135.65       89.52    836.51 o
 -26   2   5      306.61      937.75    562.34 o
 -24   2   5      149.29     -547.04    492.34 o
 -22   2   5     1979.69     1092.50    403.10 o
 -20   2   5     9326.39    10396.84    553.48 o
 -18   2   5     6028.36     7650.16    814.70 o
 -16   2   5    11709.97    11810.50    588.11 o
 -14   2   5    64264.92    62494.09   1624.89 o
 -12   2   5   141484.19   141497.83   4489.13 o
 -10   2   5   110260.17   112842.07   6006.73 o
  -8   2   5    26668.44    25976.02   2424.41 o
  -6   2   5    59626.56    59468.13   1549.36 o
  -4   2   5   287453.50   317235.63   6938.84 o
  -2   2   5   124288.10   138578.69   3147.61 o
   0   2   5     1757.46     1633.04    246.48 o
   2   2   5   107798.68   111153.98   2276.97 o
   4   2   5    64055.78    64540.35   1286.07 o
   6   2   5     3409.61     3695.82    268.94 o
   8   2   5    14644.72    15948.28    519.18 o
  10   2   5    18046.35    17297.56    569.98 o
  12   2   5    11087.30    10513.08    957.26 o
  14   2   5    14889.63    13260.69    725.48 o
  16   2   5    12326.92    11667.89    718.96 o
  18   2   5    32957.31    31357.28   1135.78 o
  20   2   5    18663.22    17647.73    906.72 o
  22   2   5     4593.20     3693.58    583.24 o
  24   2   5      160.06      570.95    488.37 o
  26   2   5      599.22      458.19    725.95 o
 -31   3   5     1817.99     1840.00   1521.33 o
 -29   3   5       60.14      458.64    591.06 o
 -27   3   5       59.38     -775.54    517.02 o
 -25   3   5     6177.78     7113.85    937.98 o
 -23   3   5    18609.54    19022.82   1070.16 o
 -21   3   5    46743.66    45430.43   1402.66 o
 -19   3   5    43419.75    44069.46   1235.65 o
 -17   3   5     1796.34     2102.06    341.57 o
 -15   3   5     3817.57     3139.94    706.80 o
 -13   3   5    22071.76    22170.33    746.09 o
 -11   3   5    38051.23    37492.62   1420.66 o
  -9   3   5    68410.63    72171.33   2268.96 o
  -7   3   5   162542.28   169314.97   3969.20 o
  -5   3   5   201936.73   221168.67   4920.80 o
  -3   3   5    84985.35    84824.86   2029.21 o
  -1   3   5    93674.53    96457.79   2276.96 o
   1   3   5    78302.38    83302.52   1586.45 o
   3   3   5    96074.29    98597.91   1854.46 o
   5   3   5   111155.48   110844.39   1894.69 o
   7   3   5    22032.27    21255.34    704.84 o
   9   3   5     6789.60     7031.02    317.47 o
  11   3   5       40.88      225.57    248.35 o
  13   3   5    11336.78    12082.55    888.42 o
  15   3   5    15194.95    14708.74    777.88 o
  17   3   5    17244.34    17187.69    846.20 o
  19   3   5    13018.14    12344.82    771.93 o
  21   3   5     4221.17     4593.66    586.69 o
  23   3   5      107.94      140.21    619.02 o
  25   3   5     1713.72     1755.26    885.08 o
 -30   4   5      141.09     1365.07   1169.92 o
 -28   4   5      740.37      812.53    725.98 o
 -26   4   5     3840.13     5251.72    746.42 o
 -24   4   5    17907.61    18221.24   1647.25 o
 -22   4   5    25810.25    24900.99   1076.63 o
 -20   4   5    56050.43    56400.35   2781.04 o
 -18   4   5    51737.29    49712.36   2271.68 o
 -16   4   5    11809.38    10686.59    547.25 o
 -14   4   5      128.65       82.92    223.84 o
 -12   4   5    43203.32    42506.59   1215.94 o
 -10   4   5    51586.50    52379.05   1826.45 o
  -8   4   5    58544.11    61788.35   1399.41 o
  -6   4   5    28959.37    26579.34    644.12 o
  -4   4   5     8353.04     9414.17    455.96 o
  -2   4   5     1672.46     1967.58    252.46 o
   0   4   5    72327.95    71591.02   1408.70 o
   2   4   5   225912.34   243595.11   4300.38 o
   4   4   5   293971.50   306834.34   5378.35 o
   6   4   5   143908.67   151632.41   2804.55 o
   8   4   5    33421.65    31284.15    728.31 o
  10   4   5     1597.55     1456.82    312.52 o
  12   4   5     1072.54      874.63    309.39 o
  14   4   5    13349.41    12734.53    716.29 o
  16   4   5    17466.88    15884.98    799.13 o
  18   4   5    28508.54    28539.38   1269.76 o
  20   4   5    16319.92    15780.95   1021.47 o
  22   4   5     1799.82     1980.94    590.17 o
  24   4   5      378.65      538.87    743.44 o
 -29   5   5      299.31       71.28    775.40 o
 -27   5   5      947.13      758.34   1864.01 o
 -25   5   5    11868.70    11668.16   1197.47 o
 -23   5   5    32726.65    34850.60   2533.00 o
 -21   5   5    41877.06    42505.76   1790.23 o
 -19   5   5    35238.68    34576.52   1525.81 o
 -17   5   5    17994.94    18084.47    970.96 o
 -15   5   5       89.46      244.90    444.26 o
 -13   5   5     4693.04     4992.08    399.09 o
 -11   5   5    89092.77    91069.95   2000.95 o
  -9   5   5   155863.91   154128.98   3180.95 o
  -7   5   5    27787.86    24364.44    756.86 o
  -5   5   5    32578.12    33796.13   1132.54 o
  -3   5   5     1571.03     2492.60    291.83 o
  -1   5   5    29063.94    28644.92    810.13 o
   1   5   5    24610.83    22892.26    642.74 o
   3   5   5   161212.48   169839.31   3111.21 o
   5   5   5   131842.22   124679.95   2376.40 o
   7   5   5    51995.15    50350.12   1151.92 o
   9   5   5    10374.68     9932.11    420.15 o
  11   5   5      744.68      858.60    271.53 o
  13   5   5     9961.71    10498.12    637.50 o
  15   5   5    30188.37    28428.97   2754.85 o
  17   5   5    39698.77    38650.39   1491.90 o
  19   5   5    31464.64    26803.83   1720.49 o
  21   5   5     8893.07     9552.89   1454.55 o
  23   5   5      447.76     1150.65    796.56 o
  25   5   5     1096.60      574.20    787.61 o
 -28   6   5        9.06      -52.69    717.57 o
 -26   6   5     9016.97     9378.82   1152.44 o
 -24   6   5    25053.21    22832.81   2135.20 o
 -22   6   5    42845.08    45465.61   2163.36 o
 -20   6   5    45129.13    45221.37   1654.98 o
 -18   6   5    21263.32    21250.02   1098.02 o
 -16   6   5      514.07      682.11    635.37 o
 -14   6   5     4773.52     5102.20    675.44 o
 -12   6   5    28218.04    24813.34    800.68 o
 -10   6   5    95495.13    93386.03   1907.49 o
  -8   6   5   132890.23   135799.86   2597.68 o
  -6   6   5    85145.46    87079.80   1486.13 o
  -4   6   5    29651.22    31838.21    894.18 o
  -2   6   5     2386.79     3124.23    285.21 o
   0   6   5    70360.26    72551.55   1345.65 o
   2   6   5   137383.38   137086.91   2593.16 o
   4   6   5   131463.61   126273.34   2428.28 o
   6   6   5   102325.00   100021.15   2006.99 o
   8   6   5    50201.07    47270.05   1148.33 o
  10   6   5     4686.98     4538.50    492.89 o
  12   6   5     4758.93     6012.26    549.01 o
  14   6   5    19669.92    20200.39    866.41 o
  16   6   5    27035.52    25748.70   1210.14 o
  18   6   5    27296.41    27090.10   1283.21 o
  20   6   5     5795.84     6105.68   1035.37 o
  22   6   5     1023.18     -320.19    670.89 o
  24   6   5      242.28      241.49    818.82 o
 -27   7   5      105.26     -105.49    733.27 o
 -25   7   5     5114.63     5353.94   1010.54 o
 -23   7   5    15214.10    16519.38   1392.45 o
 -21   7   5    14002.65    14594.40   1554.21 o
 -19   7   5    11179.83    12025.56    899.10 o
 -17   7   5     1849.02     1853.81    569.98 o
 -15   7   5    24466.02    23544.29   1132.43 o
 -13   7   5    57996.09    57093.16   1827.38 o
 -11   7   5   134537.27   132025.52   2610.90 o
  -9   7   5   124625.21   125088.70   2471.85 o
  -7   7   5   101248.55   102849.04   1914.36 o
  -5   7   5    87797.25    86068.99   1618.35 o
  -3   7   5    31742.55    32701.11    860.96 o
  -1   7   5      184.30        3.55    225.87 o
   1   7   5    21247.32    19150.23    655.48 o
   3   7   5    55229.18    51069.78   1198.48 o
   5   7   5    55773.20    54497.52   1274.49 o
   7   7   5    25895.67    24626.68    806.97 o
   9   7   5     3553.79     4073.53    434.22 o
  11   7   5     1657.58     1881.15    374.64 o
  13   7   5    20685.66    19999.48   1473.30 o
  15   7   5    50758.68    48002.11   1443.14 o
  17   7   5    42751.95    42176.79   1912.81 o
  19   7   5    26760.22    24746.14   1726.32 o
  21   7   5     8300.79     8638.35   1176.24 o
  23   7   5      987.12     1420.62    877.89 o
 -26   8   5     2694.50     1793.31    837.91 o
 -24   8   5    10742.75    10760.88   2970.62 o
 -22   8   5    13785.80    13520.05   1312.43 o
 -20   8   5    10434.58    11210.38    935.60 o
 -18   8   5     6914.80     6723.69    759.11 o
 -16   8   5       14.80      119.21    477.63 o
 -14   8   5     5438.37     6383.83    594.60 o
 -12   8   5    11904.19     9716.25    761.46 o
 -10   8   5    64431.67    61237.18   1452.68 o
  -8   8   5   101305.37    96964.09   1870.23 o
  -6   8   5    96679.70    93562.33   2498.11 o
  -4   8   5    13115.66    14455.75    561.43 o
  -2   8   5      331.83      442.92    275.23 o
   0   8   5    23595.88    24251.39    768.46 o
   2   8   5    25310.86    25919.12    812.35 o
   4   8   5    10683.47    10022.43    652.06 o
   6   8   5    24288.45    23777.43    816.06 o
   8   8   5    34063.74    31830.87    955.24 o
  10   8   5     4300.01     4114.31    448.72 o
  12   8   5     3276.99     3334.83    508.71 o
  14   8   5    28382.56    29096.58   1094.29 o
  16   8   5    30984.92    32116.10   1900.64 o
  18   8   5    13118.32    12500.97   2089.37 o
  20   8   5     6479.45     5803.95   1256.68 o
  22   8   5     1234.58     1854.16    863.16 o
 -25   9   5    11807.71     8798.66   1238.29 o
 -23   9   5    15657.50    16996.65   1501.01 o
 -21   9   5    13726.45    14679.03   1679.57 o
 -19   9   5     9750.71    10713.23   1682.65 o
 -17   9   5    10715.18    12260.49   1184.72 o
 -15   9   5      901.94      957.65    540.23 o
 -13   9   5     2098.57     1918.44    547.52 o
 -11   9   5    16699.77    15703.37    988.45 o
  -9   9   5    25911.83    26562.36    987.24 o
  -7   9   5    13480.23    13068.62    638.58 o
  -5   9   5      595.70      736.89    379.22 o
  -3   9   5     3103.76     2255.06    421.73 o
  -1   9   5    23149.24    20790.36    861.37 o
   1   9   5    39013.92    37260.27   1133.81 o
   3   9   5    26278.27    25118.65    845.54 o
   5   9   5    65989.48    62728.75   1481.73 o
   7   9   5    42728.62    40920.59   1212.45 o
   9   9   5    11973.31    11059.47    615.44 o
  11   9   5     1473.20     1537.20    440.77 o
  13   9   5     2093.29     1902.82    467.56 o
  15   9   5     3741.08     4437.40    694.62 o
  17   9   5     4366.55     3754.54   1452.03 o
  19   9   5     5890.93     5596.67   2024.98 o
 -24  10   5     5093.94     7061.01   1166.09 o
 -22  10   5     3962.47     3620.16    969.83 o
 -20  10   5     2694.36     3737.01    609.31 o
 -18  10   5      128.35     -789.89    526.59 o
 -16  10   5       65.27     -219.60    519.04 o
 -14  10   5      191.12     1061.60    573.29 o
 -12  10   5     5391.45     6506.34    800.21 o
 -10  10   5    15955.73    16045.34    819.60 o
  -8  10   5    19419.80    19921.56   1326.35 o
  -6  10   5    11029.85    11328.46   1253.71 o
  -4  10   5     2016.96     1612.57    403.66 o
  -2  10   5      479.69      405.71    375.94 o
   0  10   5     1403.56     1019.47    413.30 o
   2  10   5    11187.51     9855.29    573.60 o
   4  10   5    20204.39    19366.48    770.04 o
   6  10   5     6289.24     5914.55    517.48 o
   8  10   5     9439.84     8852.18    593.71 o
  10  10   5      211.98      333.06    368.04 o
  12  10   5     2968.98     3224.79    520.47 o
  14  10   5     1399.04      962.20    592.57 o
  16  10   5     6258.76     5630.86   1030.37 o
  18  10   5     3082.47     5203.74   1054.37 o
 -21  11   5     2249.09     2590.40   1139.69 o
 -19  11   5      905.37      818.74    836.28 o
 -17  11   5      142.46     -198.49    590.45 o
 -15  11   5        9.57      966.66    605.02 o
 -13  11   5      944.93     1022.55    563.13 o
 -11  11   5     1110.97     1155.73    659.66 o
  -9  11   5     3814.55     4430.04    730.16 o
  -7  11   5     3789.73     3641.30    684.45 o
  -5  11   5       85.54      -94.02    389.27 o
  -3  11   5       58.82      118.42    368.07 o
  -1  11   5     2062.70     1341.09    421.96 o
   1  11   5     3147.72     3164.49    694.24 o
   3  11   5     2787.47     2604.25    494.52 o
   5  11   5     7969.64     8450.37    580.48 o
   7  11   5     3687.68     3963.84    483.02 o
   9  11   5     2158.27     2361.84    434.91 o
  11  11   5      992.99     1103.56    557.78 o
  13  11   5      356.89      299.17    541.56 o
  15  11   5      455.60     -504.53    486.49 o
  17  11   5      671.82      663.18    839.98 o
 -18  12   5      214.42     -601.24    614.70 o
 -16  12   5       53.90       24.63    706.48 o
 -14  12   5      304.05      885.30    720.59 o
 -12  12   5      939.11      786.08    666.30 o
 -10  12   5      263.94       45.14    577.18 o
  -8  12   5       47.06     -164.16    535.93 o
  -6  12   5       37.49      -74.72    521.98 o
  -4  12   5      226.30     -121.39    513.26 o
  -2  12   5      298.44     -167.28    421.93 o
   0  12   5      112.33      -12.55    409.98 o
   2  12   5     2636.47     1913.64    476.90 o
   4  12   5     2301.67     1979.72    476.69 o
   6  12   5      351.08     1057.24    453.98 o
   8  12   5       74.68      329.68    370.40 o
  10  12   5       40.03      638.57    541.82 o
  12  12   5      332.49      718.91    571.19 o
  14  12   5      612.10     1108.79    610.12 o
 -15  13   5     2003.49     2355.00    821.26 o
 -13  13   5     1453.87     1381.33    773.95 o
 -11  13   5      155.58      104.07    745.29 o
  -9  13   5       76.18     -378.26    609.06 o
  -7  13   5      137.34    -1109.93    891.06 o
  -5  13   5      567.24     1121.77    669.86 o
  -3  13   5     1047.70     1315.01    581.29 o
  -1  13   5     2031.95     1654.66    524.10 o
   1  13   5     1278.87      850.74    432.84 o
   3  13   5     1771.16     1759.03    482.59 o
   5  13   5     3386.99     3885.27    553.68 o
   7  13   5     2599.79     4164.18    668.95 o
   9  13   5      925.33      775.61    757.88 o
  11  13   5        8.93      295.08    785.76 o
 -12  14   5       41.75      574.82    867.04 o
 -10  14   5     2418.51     2672.10    991.42 o
  -8  14   5     3738.46     5400.13    860.86 o
  -6  14   5     2222.12     2866.08    766.60 o
  -4  14   5      240.41      538.95    593.74 o
  -2  14   5      147.96      570.12    609.99 o
   0  14   5      727.83      713.00    596.75 o
   2  14   5      624.04       93.42    427.89 o
   4  14   5      403.06      444.81    531.53 o
   6  14   5      827.03      236.79    661.90 o
 -32   0   6    11153.10    12922.54   2171.76 o
 -30   0   6    12758.81    13809.80   2161.94 o
 -28   0   6      369.97     1522.42   1298.69 o
 -26   0   6     4436.00     3732.38   1458.03 o
 -24   0   6    32020.84    32408.98   1268.12 o
 -22   0   6    26273.96    27505.32   1152.13 o
 -20   0   6    20451.28    20918.66   1103.94 o
 -18   0   6    45526.39    47433.45   1749.21 o
 -16   0   6    20074.96    19719.83    967.84 o
 -14   0   6     1025.34     1141.31    352.18 o
 -12   0   6    88712.75    90447.34   2768.96 o
 -10   0   6   382455.09   384479.03  24651.16 o
  -8   0   6   339585.03   310451.50  30895.80 o
  -6   0   6   207270.23   221350.66   8819.11 o
  -4   0   6     1692.31     1347.61    359.88 o
  -2   0   6    44487.59    42424.62   1826.90 o
   0   0   6    25266.75    23588.96   1920.21 o
   2   0   6     3307.54     3233.76    337.52 o
   4   0   6   209588.47   210885.08   5937.25 o
   6   0   6   361373.97   380635.00  15435.90 o
   8   0   6   168674.38   167199.47   4963.15 o
  10   0   6   113673.63   118165.11   3729.33 o
  12   0   6     5476.53     5287.35    746.04 o
  14   0   6    23743.50    23284.23   1336.80 o
  16   0   6     3460.01     3276.41    745.58 o
  18   0   6    39183.90    37920.19   1810.64 o
  20   0   6     6869.70     7559.53    984.47 o
  22   0   6     2992.47     2917.04    876.35 o
  24   0   6     1237.48      791.90    704.72 o
  26   0   6     1896.28     1541.47   1079.33 o
 -31   1   6     9979.82    13726.58   1551.97 o
 -29   1   6     4878.74     5375.75   1102.97 o
 -27   1   6        6.15     -393.03   1291.05 o
 -25   1   6     6677.11     7232.59    760.42 o
 -23   1   6    19120.48    18840.41    768.77 o
 -21   1   6    43676.15    43754.63   1158.83 o
 -19   1   6    36697.27    36852.78   1066.78 o
 -17   1   6     4457.05     4307.96    421.12 o
 -15   1   6      121.23     -112.57    295.26 o
 -13   1   6    15191.73    15985.90    602.83 o
 -11   1   6   164514.06   171358.56   4590.59 o
  -9   1   6   302739.06   304043.38   6549.83 o
  -7   1   6   448840.63   476105.56  10346.74 o
  -5   1   6   142178.88   154946.63   3486.47 o
  -3   1   6     2789.55     3058.47    325.53 o
  -1   1   6      729.18       65.75    244.24 o
   1   1   6    59978.54    64295.91   1401.50 o
   3   1   6   119747.70   121715.86   2661.89 o
   5   1   6    49788.36    51769.86   1090.30 o
   7   1   6   132798.77   130950.10   2455.71 o
   9   1   6    23748.54    24537.82    850.10 o
  11   1   6      174.36      650.09    365.66 o
  13   1   6    26166.57    24316.90    946.39 o
  15   1   6    36762.56    36537.61   1244.78 o
  17   1   6    40950.04    38087.63   1782.35 o
  19   1   6    39198.51    36972.30   1279.24 o
  21   1   6    15040.57    14233.16    865.67 o
  23   1   6     4879.29     5634.08    656.72 o
  25   1   6      787.93      698.18    493.89 o
 -32   2   6     5849.43     5633.73   1928.40 o
 -30   2   6     3146.25     3960.94   1167.73 o
 -28   2   6      936.02     1306.19    593.31 o
 -26   2   6    11711.05    10680.53    934.68 o
 -24   2   6    24316.77    21303.21   1612.23 o
 -22   2   6    46662.22    46449.37   1272.62 o
 -20   2   6    69477.18    66860.53   1669.22 o
 -18   2   6    71045.94    71364.17   1891.65 o
 -16   2   6    28987.93    28210.32   1261.53 o
 -14   2   6      925.18      919.62    330.97 o
 -12   2   6    30168.04    29515.69   1101.82 o
 -10   2   6    93766.70    93483.74   2828.12 o
  -8   2   6    83795.84    82765.54   2089.53 o
  -6   2   6    92271.30    96805.42   2264.99 o
  -4   2   6    26838.44    29819.35    874.78 o
  -2   2   6     6592.26     8104.33    643.07 o
   0   2   6    11382.49    10207.61    477.08 o
   2   2   6   115213.04   122055.77   2509.07 o
   4   2   6   226466.95   241376.30   4276.99 o
   6   2   6    50952.54    51523.89   1113.84 o
   8   2   6    84453.05    80882.68   1641.01 o
  10   2   6    21312.59    20193.61    635.27 o
  12   2   6     6193.84     5454.48    524.64 o
  14   2   6    12167.02    10820.42    694.45 o
  16   2   6    23216.23    22481.08    967.21 o
  18   2   6    42494.56    41270.44   1341.02 o
  20   2   6    21076.88    21927.94   1016.94 o
  22   2   6     9457.90    10075.88    785.59 o
  24   2   6     2060.85     2989.33    732.90 o
  26   2   6      327.51     1023.43    718.25 o
 -31   3   6      329.09      630.44    888.85 o
 -29   3   6       55.67     -240.89    916.45 o
 -27   3   6     3796.03     4531.85    738.54 o
 -25   3   6    13327.64    13211.88   1245.22 o
 -23   3   6    18049.18    18132.43   1117.09 o
 -21   3   6    51339.63    51651.34   1748.55 o
 -19   3   6    56517.08    57595.08   2190.14 o
 -17   3   6    60304.16    60725.44   1649.58 o
 -15   3   6    10271.19    10143.86    874.62 o
 -13   3   6     2508.62     1816.01    714.83 o
 -11   3   6    36766.24    36270.61   1921.85 o
  -9   3   6    19537.58    18779.10    789.92 o
  -7   3   6     7493.77     7613.65    500.59 o
  -5   3   6    29781.03    31116.61    885.49 o
  -3   3   6    31688.36    35708.22   1225.62 o
  -1   3   6     8471.03     9175.19    455.28 o
   1   3   6    75207.48    77422.96   1683.73 o
   3   3   6   225412.27   235885.77   4662.93 o
   5   3   6   157276.75   157468.06   3231.11 o
   7   3   6    79073.40    78313.52   1595.07 o
   9   3   6    49783.48    49103.69   1132.09 o
  11   3   6     4752.19     5149.43    384.22 o
  13   3   6      222.07      824.76    412.53 o
  15   3   6     6460.31     5982.92    866.58 o
  17   3   6    13946.97    12729.99    776.48 o
  19   3   6    12840.03    12668.39    833.44 o
  21   3   6     7161.16     7561.99    818.92 o
  23   3   6     1393.93     1829.83    627.99 o
  25   3   6        6.17     -115.68    739.09 o
 -30   4   6      321.87      520.47    698.86 o
 -28   4   6     1660.31     3582.44    888.11 o
 -26   4   6       35.49     -695.04    680.60 o
 -24   4   6     2761.91     1404.67    576.65 o
 -22   4   6     6812.14     7454.93    649.91 o
 -20   4   6    19645.90    18504.99   1025.91 o
 -18   4   6     2021.82     1411.65    741.21 o
 -16   4   6    10512.47    10842.95    964.22 o
 -14   4   6    29246.18    26324.56   1351.08 o
 -12   4   6    44704.55    42395.16   1616.16 o
 -10   4   6    34418.46    32402.50   1144.76 o
  -8   4   6    27690.86    27191.49   1186.53 o
  -6   4   6    28439.95    26834.99    831.34 o
  -4   4   6    33813.48    35367.65   1021.85 o
  -2   4   6    30961.72    32145.54   1045.09 o
   0   4   6     1269.14     1552.35    263.27 o
   2   4   6    10358.01     9771.75    412.53 o
   4   4   6    28504.55    27975.52    739.09 o
   6   4   6     6800.13     7006.05    383.14 o
   8   4   6     3159.95     3469.46    286.74 o
  10   4   6     2827.98     3462.94    367.36 o
  12   4   6       17.18       52.01    294.28 o
  14   4   6     7321.14     6443.99    587.80 o
  16   4   6    14693.53    14590.13    788.56 o
  18   4   6    19443.74    17049.42   1491.55 o
  20   4   6    15780.50    14585.74   1037.67 o
  22   4   6     3379.64     2627.88    642.69 o
  24   4   6      389.44      403.41    757.78 o
 -29   5   6       11.53     -330.15    691.05 o
 -27   5   6      539.95      -56.23    670.68 o
 -25   5   6     3478.28     2331.05    801.12 o
 -23   5   6     2614.05     1756.44    601.25 o
 -21   5   6     4791.93     5106.17    769.07 o
 -19   5   6     3423.44     4357.08    655.34 o
 -17   5   6      558.93      238.99    493.29 o
 -15   5   6      116.04      470.58    454.00 o
 -13   5   6      825.62      969.65    446.99 o
 -11   5   6      878.36      566.97    439.60 o
  -9   5   6    25208.19    24967.51    774.22 o
  -7   5   6     5885.69     5613.53    317.47 o
  -5   5   6      139.43      382.97    258.29 o
  -3   5   6    37821.70    40979.46   1052.04 o
  -1   5   6     1235.99     1270.71    273.36 o
   1   5   6    10004.79    10345.20    443.16 o
   3   5   6     8180.69     8341.08    455.63 o
   5   5   6    24773.41    25510.92    735.83 o
   7   5   6     5251.02     5592.29    396.12 o
   9   5   6     1704.84     1165.06    423.49 o
  11   5   6       55.74      426.93    317.40 o
  13   5   6      291.64      259.55    354.88 o
  15   5   6      204.18      532.76    652.55 o
  17   5   6      441.24      -86.39    490.03 o
  19   5   6     2093.22     3195.35    944.83 o
  21   5   6     1286.59     2256.94    598.52 o
  23   5   6       27.19      308.95    757.53 o
 -28   6   6      169.31      570.30    756.30 o
 -26   6   6       34.12     -527.71    634.83 o
 -24   6   6       84.85     -728.97    656.30 o
 -22   6   6      615.02      447.39    522.82 o
 -20   6   6      848.53     -217.94    474.52 o
 -18   6   6      265.77      436.85    532.64 o
 -16   6   6    10824.17    11642.23    843.65 o
 -14   6   6     5364.69     5282.54    651.49 o
 -12   6   6     2050.01     2285.61    279.83 o
 -10   6   6     1399.90     1382.20    273.99 o
  -8   6   6      406.95      597.70    298.80 o
  -6   6   6     8092.45     8343.13    452.38 o
  -4   6   6     6655.21     6973.71    439.82 o
  -2   6   6      264.30      643.38    265.03 o
   0   6   6     6949.42     7276.70    403.30 o
   2   6   6     4175.70     4681.45    394.15 o
   4   6   6      434.78     1338.18    429.57 o
   6   6   6      188.90      297.33    303.24 o
   8   6   6      208.47      138.94    305.43 o
  10   6   6      273.53     -103.42    313.38 o
  12   6   6     3519.21     3397.71    485.37 o
  14   6   6     2424.87     2568.47    601.57 o
  16   6   6       81.12       -7.85    475.80 o
  18   6   6       78.46     -288.55    497.12 o
  20   6   6     1376.88      387.51    975.40 o
  22   6   6       16.91     -490.55    719.80 o
 -27   7   6      209.10      385.08    751.76 o
 -25   7   6     2912.80     3148.81    920.54 o
 -23   7   6     3283.80     4075.58   1237.03 o
 -21   7   6     3443.78     3080.70    651.95 o
 -19   7   6     1585.73     2902.32    612.15 o
 -17   7   6     1820.55     2903.48    614.07 o
 -15   7   6    12036.90    13081.92    901.89 o
 -13   7   6     2816.42     2776.70    577.10 o
 -11   7   6      722.87      867.38    506.05 o
  -9   7   6       63.22       92.28    297.36 o
  -7   7   6       99.15      128.70    302.40 o
  -5   7   6     1518.87     1949.21    303.75 o
  -3   7   6     1101.81      957.07    278.51 o
  -1   7   6    15342.64    15108.67    547.78 o
   1   7   6    10018.67    10987.87    523.77 o
   3   7   6    17586.83    19536.98    693.24 o
   5   7   6     6663.22     7163.55    485.23 o
   7   7   6     4843.51     4921.09    456.32 o
   9   7   6     1989.76     2043.46    395.98 o
  11   7   6       41.02      195.66    373.83 o
  13   7   6     2825.40     2438.89    460.15 o
  15   7   6     1042.46      456.85    621.83 o
  17   7   6      469.52      433.20    575.44 o
  19   7   6       85.01       58.52    740.25 o
  21   7   6        7.26     1237.35    790.81 o
 -26   8   6      719.39     -589.16    693.04 o
 -24   8   6       39.83      547.81    796.68 o
 -22   8   6     1199.02     1419.98   1024.22 o
 -20   8   6     2366.53     3111.43    651.46 o
 -18   8   6     1429.07     1509.45    579.09 o
 -16   8   6       95.62      200.61    496.01 o
 -14   8   6       40.72     -373.32    495.51 o
 -12   8   6    10727.88    10974.78    798.96 o
 -10   8   6    21110.01    19332.57    931.02 o
  -8   8   6    29841.19    27880.24    814.62 o
  -6   8   6    53017.30    48864.32   1091.92 o
  -4   8   6    18228.56    16168.19    650.18 o
  -2   8   6     1038.86     1005.54    375.19 o
   0   8   6      563.09      788.32    472.88 o
   2   8   6      755.32     1030.23    337.14 o
   4   8   6    12210.20    13267.50    617.49 o
   6   8   6     7956.17     8319.03    540.20 o
   8   8   6     1822.62     2506.38    402.54 o
  10   8   6     1928.66     1735.39    381.89 o
  12   8   6     3148.14     3641.64    522.84 o
  14   8   6     7918.36     9138.53    693.83 o
  16   8   6     6081.16     5706.16   1087.98 o
  18   8   6     6800.95     7538.37   1146.13 o
  20   8   6     1551.38     1725.93   1152.45 o
 -25   9   6      225.62       38.75    775.85 o
 -23   9   6      761.93      759.12    759.49 o
 -21   9   6     8525.93    10525.31    957.01 o
 -19   9   6     4999.60     5246.16    750.11 o
 -17   9   6     4239.84     5867.47    752.35 o
 -15   9   6     1142.16     1754.64    568.57 o
 -13   9   6     4247.71     3839.30    614.61 o
 -11   9   6    16228.41    16148.74   1146.91 o
  -9   9   6    23980.97    27280.22   1115.28 o
  -7   9   6    27902.72    30229.00    940.02 o
  -5   9   6    20765.41    21129.84    793.60 o
  -3   9   6     8351.67     7726.05    553.27 o
  -1   9   6       24.97     -230.34    490.68 o
   1   9   6      363.48      629.27    348.40 o
   3   9   6    27323.79    25942.45    872.05 o
   5   9   6    33148.79    31650.17    959.56 o
   7   9   6    21180.01    20929.66    796.99 o
   9   9   6    11473.23    10879.35    731.50 o
  11   9   6      239.01      329.50    408.97 o
  13   9   6      701.18      550.35    425.27 o
  15   9   6     6336.81     8193.03   1108.43 o
  17   9   6     6162.47     6651.27   1075.27 o
  19   9   6     2587.60     1717.96   1333.07 o
 -24  10   6     2477.51     1755.96   1188.15 o
 -22  10   6    10265.39    14951.18   1588.88 o
 -20  10   6    17842.81    20217.79   1215.53 o
 -18  10   6     7214.62     7866.54    827.60 o
 -16  10   6      396.35     -178.34    785.06 o
 -14  10   6     1336.48     1075.06    602.05 o
 -12  10   6     6919.69     6110.47    707.79 o
 -10  10   6    10395.61    11389.76    879.76 o
  -8  10   6    12395.54    14872.94   1030.67 o
  -6  10   6    29251.78    31057.36   1225.67 o
  -4  10   6    19866.65    19632.84    787.69 o
  -2  10   6      135.08      401.38    367.15 o
   0  10   6     5751.71     5373.74    541.98 o
   2  10   6    21374.66    20158.53    773.03 o
   4  10   6    49793.19    46263.59   1531.76 o
   6  10   6    20496.57    18921.06    789.17 o
   8  10   6     8530.10     7896.70    784.04 o
  10  10   6      533.89      219.58    407.51 o
  12  10   6      793.56       32.78    411.10 o
  14  10   6     2956.62     2888.72    650.14 o
  16  10   6     6441.97     5776.30   1060.30 o
  18  10   6     8891.96     9435.06   1278.82 o
 -21  11   6    11017.72    15681.16   1426.63 o
 -19  11   6    15640.74    17756.02   1288.03 o
 -17  11   6     7064.47     7579.48    849.32 o
 -15  11   6      300.28      766.09    573.94 o
 -13  11   6     2179.77     2970.50    787.39 o
 -11  11   6    21898.77    20857.38   2354.02 o
  -9  11   6    20448.08    21316.44   1647.21 o
  -7  11   6    22198.25    22781.41   1563.12 o
  -5  11   6    22014.56    21342.71   1449.87 o
  -3  11   6     9471.57     9226.44    688.33 o
  -1  11   6      402.11      633.88    379.19 o
   1  11   6     6962.77     6443.08    680.44 o
   3  11   6    23817.77    23250.95    865.07 o
   5  11   6    36350.96    35037.63   1308.53 o
   7  11   6     9972.88     9958.19    645.45 o
   9  11   6      393.67      280.34    371.96 o
  11  11   6       55.38     -110.78    404.47 o
  13  11   6     2109.04     2036.59    655.24 o
  15  11   6     5468.31     5702.88   1059.28 o
 -20  12   6    17183.77    20115.51   1563.60 o
 -18  12   6    15146.66    18388.29   1451.84 o
 -16  12   6     6717.39     7685.75   1061.48 o
 -14  12   6       24.09     -509.11    652.02 o
 -12  12   6     2114.48     1264.32   1059.14 o
 -10  12   6     4788.05     4276.95    983.30 o
  -8  12   6     8263.92     7769.88    894.10 o
  -6  12   6    14630.92    15257.60   1861.42 o
  -4  12   6    10917.16    10053.87   1629.92 o
  -2  12   6       19.07      255.11    384.03 o
   0  12   6     8378.17     8814.27    648.33 o
   2  12   6    27233.57    26817.33   1148.40 o
   4  12   6    38468.49    38374.35   1305.09 o
   6  12   6    19512.30    16841.05    915.17 o
   8  12   6    11580.46    11104.77    693.95 o
  10  12   6     5220.23     5893.66   1244.84 o
  12  12   6      281.30      782.83    812.77 o
 -15  13   6      180.66      915.11    786.74 o
 -13  13   6     2162.52     3977.76   1515.32 o
 -11  13   6    11283.73    10900.52   1775.06 o
  -9  13   6    12101.09    14033.54   1990.60 o
  -7  13   6    16775.22    18895.82   1286.97 o
  -5  13   6    12625.28    12583.93   1078.00 o
  -3  13   6     4428.38     5996.44    807.56 o
  -1  13   6        5.35      421.58    421.00 o
   1  13   6     6922.90     6570.24    636.83 o
   3  13   6    10782.70    10366.74    714.58 o
   5  13   6    12938.14    11866.34    807.61 o
   7  13   6     9353.13    10073.19    773.18 o
   9  13   6     3719.53     3767.04    846.24 o
 -12  14   6     6006.84     6999.53   1211.54 o
 -10  14   6    16514.41    15720.60   2190.32 o
  -8  14   6    13321.32    13207.72   1433.56 o
  -6  14   6    11486.97    13192.04   1157.83 o
  -4  14   6     4146.43     2890.23    722.39 o
  -2  14   6      287.48     -156.40    529.87 o
   0  14   6       61.85      136.71    573.90 o
   2  14   6     3544.60     2678.95    577.46 o
   4  14   6     6951.36     7107.93    742.11 o
   6  14   6     5013.82     5683.09    743.93 o
 -31   1   7       99.17    -1144.89    911.18 o
 -29   1   7      215.01      649.23    918.87 o
 -27   1   7      186.89      572.94   1331.43 o
 -25   1   7      113.48     -269.39    539.62 o
 -23   1   7     2903.04     2626.92    444.79 o
 -21   1   7    10450.05    12363.73    648.36 o
 -19   1   7     7879.57     8127.91    503.64 o
 -17   1   7    14536.96    15584.84    626.10 o
 -15   1   7      470.43      698.09    509.23 o
 -13   1   7     5504.56     5205.16    339.42 o
 -11   1   7     1385.66     1700.79    212.42 o
  -9   1   7    38987.60    38126.07   1047.42 o
  -7   1   7      423.95      545.25    213.22 o
  -5   1   7    17546.38    16549.25    610.51 o
  -3   1   7    10127.87    11717.89    504.28 o
  -1   1   7     6518.89     6449.23    464.18 o
   1   1   7      165.28        4.25    213.75 o
   3   1   7    39237.36    37401.57    753.94 o
   5   1   7    15313.63    15361.29    411.47 o
   7   1   7    42199.62    45245.80   1029.97 o
   9   1   7     5407.50     4563.24    464.05 o
  11   1   7     4323.14     3732.88    658.75 o
  13   1   7    10683.20     9425.15    664.93 o
  15   1   7      435.28      360.97    424.27 o
  17   1   7      651.17     1079.53    512.89 o
  19   1   7      190.75      -31.94    602.52 o
  21   1   7      746.26     1703.96    507.78 o
  23   1   7      477.39      507.00    480.16 o
  25   1   7      130.83      796.74    740.51 o
 -32   2   7     3793.12     6502.18   1322.68 o
 -30   2   7     4552.46     4940.62   1363.08 o
 -28   2   7     5095.76     4807.30   1115.94 o
 -26   2   7     2784.47     2760.84    680.58 o
 -24   2   7      145.12       54.01    382.42 o
 -22   2   7      369.50     -114.14    405.27 o
 -20   2   7    12990.47    13053.47    947.10 o
 -18   2   7     5542.02     6505.34    469.87 o
 -16   2   7      214.05      223.33    232.30 o
 -14   2   7     4253.62     4155.51    301.04 o
 -12   2   7    34717.02    31025.48    890.99 o
 -10   2   7    60712.81    59906.49   1648.95 o
  -8   2   7    73983.70    74593.22   2709.79 o
  -6   2   7    18347.93    18961.15    661.23 o
  -4   2   7    21754.51    21151.97    721.87 o
  -2   2   7    22723.86    22980.79    973.47 o
   0   2   7     1764.75     1288.84    273.32 o
   2   2   7    13351.81    12677.70    723.34 o
   4   2   7    52414.79    51434.12   1242.62 o
   6   2   7    20305.99    19334.79    589.00 o
   8   2   7      482.79      713.26    238.20 o
  10   2   7      616.40      213.03    225.69 o
  12   2   7        1.33     -364.77    368.03 o
  14   2   7      157.21      380.67    436.19 o
  16   2   7     9786.94     8773.28    682.78 o
  18   2   7    18958.69    18075.43    924.16 o
  20   2   7     9100.34     9237.68    756.02 o
  22   2   7     3285.19     3447.05    594.01 o
  24   2   7      116.62      286.68    546.22 o
 -31   3   7     1221.41     1296.66    977.86 o
 -29   3   7     3166.35     4650.87    827.41 o
 -27   3   7      639.65      642.37    576.84 o
 -25   3   7     2455.71     2116.44    775.99 o
 -23   3   7     9296.12     9906.51    814.13 o
 -21   3   7    53531.57    50890.21   2351.86 o
 -19   3   7    63902.63    68255.56   4229.48 o
 -17   3   7    21705.39    20961.17    772.17 o
 -15   3   7      172.66      266.76    420.71 o
 -13   3   7       51.81     -270.63    356.99 o
 -11   3   7      971.58      853.19    373.77 o
  -9   3   7    13779.41    12400.51    641.29 o
  -7   3   7    24575.31    23889.70    733.99 o
  -5   3   7    91366.32    93529.16   2239.62 o
  -3   3   7    62721.98    64302.78   2246.40 o
  -1   3   7      882.15      950.97    267.75 o
   1   3   7    56221.36    58371.73   1361.14 o
   3   3   7   123305.02   118514.42   2501.43 o
   5   3   7    41352.25    39145.10   1049.48 o
   7   3   7    67151.52    67541.22   1434.39 o
   9   3   7    56273.82    56707.16   1288.37 o
  11   3   7    28725.79    27736.04    822.24 o
  13   3   7     4191.20     3737.70    581.41 o
  15   3   7     4255.82     5711.13    821.36 o
  17   3   7    18580.13    18539.98    908.51 o
  19   3   7    15648.27    15466.13   1036.80 o
  21   3   7     5040.63     5670.01    790.61 o
  23   3   7      472.35      501.40    556.97 o
 -30   4   7     1241.33     2269.08    799.46 o
 -28   4   7     2757.67     2570.92    843.14 o
 -26   4   7      156.92      -27.31    562.95 o
 -24   4   7    13802.78    16383.19   1028.76 o
 -22   4   7    30436.92    32999.18   1359.84 o
 -20   4   7    64804.41    63715.86   2010.69 o
 -18   4   7    49950.31    48901.96   1663.55 o
 -16   4   7    25842.75    24222.21   1255.75 o
 -14   4   7     3412.05     3892.28    604.92 o
 -12   4   7     4263.16     4923.46    559.79 o
 -10   4   7    45036.77    47963.24   1971.67 o
  -8   4   7   101058.36   104943.53   2552.75 o
  -6   4   7   120973.34   123312.89   2907.77 o
  -4   4   7   182931.66   193110.66   4562.15 o
  -2   4   7     7678.97     7073.46    443.06 o
   0   4   7    14995.81    12979.00    518.64 o
   2   4   7     7095.17     6546.44    419.18 o
   4   4   7    83392.96    79395.59   1824.36 o
   6   4   7    71654.09    72866.08   1724.34 o
   8   4   7    43857.60    43780.82   1070.02 o
  10   4   7    20395.33    19393.15    687.28 o
  12   4   7      576.04      710.32    328.01 o
  14   4   7     8301.47     7825.16    660.96 o
  16   4   7    24730.71    23280.11    997.62 o
  18   4   7    35108.31    32379.41   1425.98 o
  20   4   7    18920.71    20529.09   1196.01 o
  22   4   7    10154.27    11670.37    977.28 o
  24   4   7     1214.57      807.51   2028.80 o
 -29   5   7     4625.49     5043.20   1002.92 o
 -27   5   7      290.16      107.07    704.83 o
 -25   5   7     4367.33     2621.65   1289.96 o
 -23   5   7    16091.34    16465.13   1030.34 o
 -21   5   7    37445.56    38730.53   1520.21 o
 -19   5   7    48443.89    49294.46   2519.52 o
 -17   5   7    18104.90    15295.17   1219.52 o
 -15   5   7     3993.54     4782.92    722.47 o
 -13   5   7      324.12       89.51    483.86 o
 -11   5   7    52085.68    49532.73   1591.47 o
  -9   5   7   108220.45   106886.46   2295.72 o
  -7   5   7   250634.84   259019.94   5844.26 o
  -5   5   7   186148.84   194545.84   4468.35 o
  -3   5   7    35116.18    35095.71   1082.51 o
  -1   5   7    12709.67    13894.47    647.09 o
   1   5   7     6471.39     6764.20    436.19 o
   3   5   7    30748.06    29441.21    803.28 o
   5   5   7    38561.98    35036.77    911.67 o
   7   5   7    63833.27    63458.84   1409.47 o
   9   5   7    19640.27    19098.52   1179.68 o
  11   5   7      817.81     1180.63    397.59 o
  13   5   7    10138.28    10409.08    833.11 o
  15   5   7    25265.64    24101.44   1207.82 o
  17   5   7    39813.92    43001.56   2006.55 o
  19   5   7    33755.56    35225.49   1488.71 o
  21   5   7    21069.74    22588.38   1265.21 o
  23   5   7     7320.61     7827.79   1169.75 o
 -30   6   7     5617.89     4973.16   2974.44 o
 -28   6   7      110.84      353.66    732.94 o
 -26   6   7     2103.70     1871.38    783.67 o
 -24   6   7    11867.09    10974.55   1172.38 o
 -22   6   7    26044.65    28184.51   1304.00 o
 -20   6   7    31860.04    33400.67   1393.18 o
 -18   6   7    47927.85    47882.85   3243.08 o
 -16   6   7    28852.15    26793.67   1202.83 o
 -14   6   7    12920.14    12560.43   1019.95 o
 -12   6   7     2337.69     2313.94    505.41 o
 -10   6   7    58132.07    55875.33   1711.35 o
  -8   6   7    53856.19    50911.83   2004.91 o
  -6   6   7    73724.84    74735.54   1965.96 o
  -4   6   7    39350.98    40485.41   1469.81 o
  -2   6   7      266.66       57.25    253.64 o
   0   6   7    12136.53    13514.52    535.48 o
   2   6   7    58186.84    56731.65   1273.52 o
   4   6   7   111539.05   108774.11   2168.58 o
   6   6   7   133435.80   130697.17   2553.89 o
   8   6   7    89173.18    86408.15   1832.69 o
  10   6   7    33411.82    31043.85   1074.43 o
  12   6   7     1206.99       43.80    367.02 o
  14   6   7     4584.06     5131.81    694.89 o
  16   6   7     8047.55     7773.71    818.73 o
  18   6   7    10042.02     9916.28   1068.11 o
  20   6   7     9610.52     9948.23    918.54 o
  22   6   7     4813.76     4921.15   1047.12 o
 -29   7   7     4435.45     4759.84   1040.10 o
 -27   7   7      376.57    -1104.16    736.11 o
 -25   7   7     2340.17     2775.61    866.41 o
 -23   7   7     3683.68     3952.11    714.67 o
 -21   7   7     8499.48     7588.63    814.28 o
 -19   7   7    21898.14    23214.91   2233.78 o
 -17   7   7    18664.65    20254.75    886.52 o
 -15   7   7    11028.00    10340.29    885.58 o
 -13   7   7     1293.70     1166.25    519.95 o
 -11   7   7    65337.59    63534.49   1859.85 o
  -9   7   7    88909.79    79746.07   1706.89 o
  -7   7   7    97684.95   103325.86   2054.69 o
  -5   7   7    47211.39    50732.47   1517.59 o
  -3   7   7    35247.37    37533.83   1090.91 o
  -1   7   7    11893.26    12044.08    760.35 o
   1   7   7      646.67     1108.54    320.55 o
   3   7   7    43216.14    43752.10   1114.54 o
   5   7   7   108287.30   100564.70   2883.65 o
   7   7   7    87907.80    83966.75   1818.47 o
   9   7   7    41590.01    39234.52   1079.68 o
  11   7   7     7825.05     7431.32    610.50 o
  13   7   7      430.79      646.11    391.47 o
  15   7   7     6236.45     6452.06    761.17 o
  17   7   7    11376.01    10527.20    914.47 o
  19   7   7    13251.07    14054.99   1372.79 o
  21   7   7     6630.06     6023.68   1120.00 o
 -26   8   7      462.25     1239.22    788.86 o
 -24   8   7     1634.01     1706.15    802.40 o
 -22   8   7     7542.50     8061.13   1110.60 o
 -20   8   7    14733.84    15592.48    880.18 o
 -18   8   7    21198.85    21975.89   1110.24 o
 -16   8   7    10058.90    10516.32    823.80 o
 -14   8   7     1888.88     2140.81    564.73 o
 -12   8   7    14112.04    14503.79    870.01 o
 -10   8   7    55563.48    52523.06   1570.07 o
  -8   8   7    73022.92    69859.46   1739.50 o
  -6   8   7    94874.78    89013.38   1716.40 o
  -4   8   7    45910.77    43723.64   1296.27 o
  -2   8   7    12598.12    13553.74    676.56 o
   0   8   7       14.25      424.96    340.76 o
   2   8   7     3018.31     3405.50    422.02 o
   4   8   7    46995.79    47406.63   1431.61 o
   6   8   7    54831.65    52136.29   1308.42 o
   8   8   7    31383.86    31011.11    957.61 o
  10   8   7    19586.47    19294.76    891.50 o
  12   8   7     1016.39      797.31    437.57 o
  14   8   7     5603.62     5459.51    743.36 o
  16   8   7     6412.08     5416.86   1561.26 o
  18   8   7     9460.26     9387.68   1468.40 o
  20   8   7     6144.36     6088.83   1110.56 o
 -25   9   7     6432.60     6937.59    897.04 o
 -23   9   7     9012.82    10696.86   1200.38 o
 -21   9   7    10084.11    10674.23    953.99 o
 -19   9   7     9490.05     9070.28    867.26 o
 -17   9   7     9212.80    10392.46    874.97 o
 -15   9   7     6951.40     7022.44    746.31 o
 -13   9   7     2493.72     3259.44    601.16 o
 -11   9   7     8562.90     8854.62    751.82 o
  -9   9   7    20664.12    21406.21   1118.42 o
  -7   9   7    18558.43    19100.44    831.34 o
  -5   9   7     5033.23     4325.40    473.73 o
  -3   9   7      606.08      500.17    378.65 o
  -1   9   7       77.97     -267.48    442.95 o
   1   9   7     1272.33      518.69    445.15 o
   3   9   7    18659.05    18262.16    733.29 o
   5   9   7    33642.06    33694.01   1008.42 o
   7   9   7    29729.89    29312.27   1313.21 o
   9   9   7    23902.89    23118.64    864.22 o
  11   9   7      928.93      287.31    419.95 o
  13   9   7      964.21      759.37    624.41 o
  15   9   7     2302.71     2558.14    622.98 o
  17   9   7     4542.84     3145.65    895.85 o
  19   9   7     3808.90     5280.63   1084.58 o
 -24  10   7     1738.92     1627.67    896.13 o
 -22  10   7     5259.14     4828.68    984.69 o
 -20  10   7     4913.03     4094.60    913.94 o
 -18  10   7     2546.93     2232.57    668.64 o
 -16  10   7     2381.38     2364.30    621.12 o
 -14  10   7      206.58     -230.33    519.36 o
 -12  10   7     1967.50     1631.23    561.90 o
 -10  10   7    12837.58    14505.82   1192.21 o
  -8  10   7    31128.20    32186.62   1747.34 o
  -6  10   7    19616.31    20616.01    930.53 o
  -4  10   7     9003.04     9028.24    808.40 o
  -2  10   7     2164.94     2202.02    484.15 o
   0  10   7        1.21      310.22    367.38 o
   2  10   7      155.29      583.97    406.09 o
   4  10   7     2035.81     1520.60    387.54 o
   6  10   7     8955.75     8830.89    595.65 o
   8  10   7     5170.07     5349.00    529.36 o
  10  10   7      404.16      797.38    422.55 o
  12  10   7      268.29      218.23    438.54 o
  14  10   7     1362.16     2713.42    888.82 o
  16  10   7     2864.27     2728.85    915.89 o
 -21  11   7     1982.79     1854.58    935.20 o
 -19  11   7     2911.78     4108.18    756.61 o
 -17  11   7     2128.58     3089.67    684.75 o
 -15  11   7      196.01     -139.42    537.41 o
 -13  11   7      191.82      445.37    671.62 o
 -11  11   7      658.23     -307.66    716.18 o
  -9  11   7     1349.29     1273.55    871.43 o
  -7  11   7     1209.34     2128.48    628.76 o
  -5  11   7     2949.36     3300.48    692.42 o
  -3  11   7     1101.03      523.36    397.79 o
  -1  11   7      557.47      507.13    391.82 o
   1  11   7      438.41      615.80    405.01 o
   3  11   7      517.03       68.19    395.89 o
   5  11   7     2172.14     1917.28    431.35 o
   7  11   7     5794.42     5639.45    562.20 o
   9  11   7     7870.50     7219.18    674.58 o
  11  11   7     1748.73     1659.10    470.32 o
  13  11   7      368.66      686.47    545.76 o
  15  11   7      243.76    -1034.25   1172.64 o
 -20  12   7      120.70      974.03    845.59 o
 -18  12   7      158.79     -621.23   1209.82 o
 -16  12   7      145.99     1174.00    739.07 o
 -14  12   7       82.75      687.38    800.03 o
 -12  12   7      198.82      474.41    759.28 o
 -10  12   7       12.82     -192.05    708.77 o
  -8  12   7      198.21     -905.02    607.28 o
  -6  12   7      253.62      646.19    618.10 o
  -4  12   7       72.04     -245.98    514.95 o
  -2  12   7      312.87      308.07    402.90 o
   0  12   7       35.87      417.83    407.16 o
   2  12   7      328.98      185.10    482.01 o
   4  12   7      385.61      584.59    423.92 o
   6  12   7      543.50      194.82    422.48 o
   8  12   7      235.15      718.39    438.35 o
  10  12   7      458.01      -67.40    530.44 o
  12  12   7      818.49       94.89    587.73 o
 -15  13   7     3468.27     2465.38    953.08 o
 -13  13   7     2034.10     3176.23    995.47 o
 -11  13   7       10.76     -673.65    757.46 o
  -9  13   7       47.61      -10.58    732.07 o
  -7  13   7       25.17     -438.19    648.42 o
  -5  13   7       19.88     -902.34    644.06 o
  -3  13   7      697.92      796.94    612.26 o
  -1  13   7       99.52      577.87    573.02 o
   1  13   7       23.09      357.47    659.23 o
   3  13   7      597.76      228.10    417.37 o
   5  13   7     1288.16     1220.63    533.53 o
   7  13   7     1519.15     1680.07    703.50 o
   9  13   7      443.45     -258.65    635.10 o
 -10  14   7     1781.80     2776.76    954.76 o
  -8  14   7     3222.20     3999.49   1011.89 o
  -6  14   7     2942.36     4997.99   1025.12 o
  -4  14   7     1537.67     1412.06    687.05 o
  -2  14   7      220.85       32.08    606.64 o
   0  14   7        6.84     -460.25    562.09 o
   2  14   7       33.86      248.80    618.45 o
   4  14   7      513.44     -267.22    446.55 o
 -32   0   8    11499.21    14275.80   2298.36 o
 -30   0   8    10058.29     8289.81   1848.73 o
 -28   0   8     4246.32     5170.76   1583.53 o
 -26   0   8      395.16      214.01    948.37 o
 -24   0   8    25704.58    28191.46   2245.98 o
 -22   0   8    58782.93    62065.22   3415.89 o
 -20   0   8   130513.21   131617.06   4022.70 o
 -18   0   8    81215.38    82843.02   2698.73 o
 -16   0   8   132747.92   132528.94   3968.08 o
 -14   0   8   143247.92   140839.47   4484.83 o
 -12   0   8     5180.14     6390.65    632.73 o
 -10   0   8    51241.98    47156.14   5771.00 o
  -8   0   8    85052.74    79992.86   2460.12 o
  -6   0   8   159770.23   158800.08   4505.05 o
  -4   0   8     3859.03     3319.55    399.55 o
  -2   0   8     5769.47     7368.64    518.35 o
   0   0   8     1675.17     2086.95    342.86 o
   2   0   8    47766.80    47077.11   1540.82 o
   4   0   8   209474.75   222034.84   5106.55 o
   6   0   8   422101.75   427785.31  11890.37 o
   8   0   8   423994.22   430028.72  12038.59 o
  10   0   8   199445.86   195616.06   5863.34 o
  12   0   8    12263.59    11259.29   1115.35 o
  14   0   8      467.37      135.24    616.97 o
  16   0   8    13094.54    11715.15   1728.68 o
  18   0   8     8239.44     6709.29    950.54 o
  20   0   8     4349.58     4190.73   1052.60 o
  22   0   8    12436.91    12528.43   1718.86 o
  24   0   8     1022.69     1126.80    958.74 o
 -31   1   8    15165.18    17555.65   1679.49 o
 -29   1   8    11110.52    11126.25   1393.84 o
 -27   1   8     4712.36     4543.33   1089.24 o
 -25   1   8       21.95       48.72    365.32 o
 -23   1   8     6393.62     6359.45    755.54 o
 -21   1   8    35697.32    38088.61   1117.28 o
 -19   1   8    48879.80    50807.66   1333.70 o
 -17   1   8    60878.94    61053.41   1493.93 o
 -15   1   8    27829.19    27733.31    888.68 o
 -13   1   8      173.17      -69.96    204.84 o
 -11   1   8    23772.16    23174.67    807.95 o
  -9   1   8    88426.77    85647.13   2078.03 o
  -7   1   8   289843.38   300822.47   6639.55 o
  -5   1   8   334066.88   359489.94   7887.10 o
  -3   1   8    99654.10   104922.34   2483.22 o
  -1   1   8    13151.49    12506.79    537.15 o
   1   1   8      103.08      392.13    202.00 o
   3   1   8    65740.74    64571.88   1296.31 o
   5   1   8   120490.38   117408.66   2014.98 o
   7   1   8    72125.49    70530.80   1478.36 o
   9   1   8    75902.16    76583.12   1886.22 o
  11   1   8    29852.07    29888.11   1493.77 o
  13   1   8     2852.20     3313.27    535.17 o
  15   1   8     6821.38     6702.49    798.00 o
  17   1   8    23905.88    20623.73    969.85 o
  19   1   8    23751.46    23252.47   1058.06 o
  21   1   8    16783.29    16677.76   1216.09 o
  23   1   8    10790.80    10548.88    843.87 o
 -32   2   8    10599.13    13347.95   1607.22 o
 -30   2   8     8367.83     9467.39   1958.41 o
 -28   2   8     2240.43     2153.21   1306.33 o
 -26   2   8     1002.21      897.33    462.93 o
 -24   2   8     5042.97     4834.59    552.98 o
 -22   2   8     7172.45     7509.07    807.29 o
 -20   2   8    15900.74    17979.47   1105.99 o
 -18   2   8    27945.70    27776.21    942.38 o
 -16   2   8    34933.89    33668.19   1019.53 o
 -14   2   8    16278.52    15637.46   1141.26 o
 -12   2   8    11363.43     9599.27    602.21 o
 -10   2   8    81502.38    77559.84   2502.96 o
  -8   2   8   183217.36   190748.25   4322.39 o
  -6   2   8   255869.42   274178.16   6095.12 o
  -4   2   8   151019.84   162998.67   3737.60 o
  -2   2   8   100139.22   104751.38   2512.77 o
   0   2   8    41667.94    45324.50   1270.43 o
   2   2   8     1238.37      763.28    249.12 o
   4   2   8    39644.02    38821.42   1031.81 o
   6   2   8    73901.46    75413.67   1390.16 o
   8   2   8    75562.09    77022.70   1614.60 o
  10   2   8    14192.40    14286.27    548.85 o
  12   2   8     1623.46      900.75    437.40 o
  14   2   8     6771.76     6034.56    627.54 o
  16   2   8    19029.96    17702.84    964.82 o
  18   2   8    24079.05    24384.04   1076.26 o
  20   2   8    26366.08    25933.66   1130.93 o
  22   2   8    15801.69    17783.79    984.59 o
  24   2   8     4448.10     5361.21    768.99 o
 -31   3   8     3760.89     6744.86   2634.49 o
 -29   3   8     1420.58      368.05    899.56 o
 -27   3   8      118.35     -448.60    523.35 o
 -25   3   8     1417.88      889.86    962.91 o
 -23   3   8    19022.72    18771.54   1028.91 o
 -21   3   8    27764.44    25312.86   1353.13 o
 -19   3   8    45356.55    45379.76   1834.22 o
 -17   3   8    86172.11    88024.96   2920.29 o
 -15   3   8    48178.18    46498.64   2008.61 o
 -13   3   8     3609.23     2671.30    482.84 o
 -11   3   8    34417.89    33360.93   1149.58 o
  -9   3   8    37718.34    41239.92   1635.37 o
  -7   3   8   129250.41   128680.45   3002.67 o
  -5   3   8    82283.38    93102.34   2257.90 o
  -3   3   8    21974.88    24557.30    826.40 o
  -1   3   8    23994.42    26204.62    882.56 o
   1   3   8     2526.42     2083.87    311.12 o
   3   3   8    38644.29    37326.32   1045.63 o
   5   3   8    64102.60    63269.29   1525.03 o
   7   3   8    78564.29    74987.23   1584.00 o
   9   3   8    38079.58    38561.52   1261.28 o
  11   3   8    10111.75     9766.49    660.11 o
  13   3   8      339.55     1033.71    446.71 o
  15   3   8     2608.58     3045.03    524.68 o
  17   3   8    10884.31     9355.31    732.33 o
  19   3   8    15585.90    15916.19    949.54 o
  21   3   8    10105.92    10999.68   1306.20 o
  23   3   8     5325.09     5098.31    763.51 o
 -30   4   8     1999.46     4106.46    968.86 o
 -28   4   8     4186.30     4787.78    769.51 o
 -26   4   8      758.08      585.04    632.25 o
 -24   4   8      158.38      540.57    508.04 o
 -22   4   8    11322.64    11059.21    966.06 o
 -20   4   8    21985.96    21350.62   1110.89 o
 -18   4   8    14681.19    14037.37   1031.03 o
 -16   4   8    10906.50    10175.64   1895.66 o
 -14   4   8     2253.43     1372.55    616.50 o
 -12   4   8     2715.04     2526.74    505.09 o
 -10   4   8     2637.43     2474.20    464.79 o
  -8   4   8    43381.77    43500.29   1209.12 o
  -6   4   8   107480.54   108932.52   2611.32 o
  -4   4   8   120735.58   129911.68   3074.91 o
  -2   4   8    19643.49    20247.56    771.45 o
   0   4   8      195.76     -102.90    279.95 o
   2   4   8     4272.25     4852.03    399.45 o
   4   4   8    26534.85    25748.87    845.63 o
   6   4   8    12730.36    13356.14    629.77 o
   8   4   8    15029.02    15140.89    692.57 o
  10   4   8     4877.77     5561.98    781.56 o
  12   4   8      954.02      619.03    439.52 o
  14   4   8      421.72      645.25    471.07 o
  16   4   8     9057.38    10226.01    878.22 o
  18   4   8    16363.68    15393.87   1052.75 o
  20   4   8    10077.86    10684.41    953.32 o
  22   4   8     4367.47     3553.87    715.25 o
 -31   5   8       28.62      718.67   1178.10 o
 -29   5   8      351.28      653.34    965.83 o
 -27   5   8      326.70      662.21    718.06 o
 -25   5   8      970.66      266.64    582.83 o
 -23   5   8     3137.16     2176.53    599.03 o
 -21   5   8     5950.99     5957.27    722.92 o
 -19   5   8     3259.59     3112.23    637.12 o
 -17   5   8     2709.82     2501.17    675.37 o
 -15   5   8      713.56      347.71    554.19 o
 -13   5   8     2183.50     2058.16    565.65 o
 -11   5   8      911.22      525.27    577.66 o
  -9   5   8     5880.65     6788.66    412.28 o
  -7   5   8    16054.39    17860.68    700.84 o
  -5   5   8    22165.50    24132.46    854.62 o
  -3   5   8      245.25      653.36    323.26 o
  -1   5   8     4328.88     5073.45    451.26 o
   1   5   8     6346.37     6150.85    447.20 o
   3   5   8    37020.63    38082.95   1503.81 o
   5   5   8     7450.54     8441.05    606.33 o
   7   5   8     5068.96     5033.28    493.99 o
   9   5   8    13333.44    13236.53    734.61 o
  11   5   8     8921.79     9057.97    625.21 o
  13   5   8     7054.59     7419.65    776.01 o
  15   5   8      601.59      348.89    502.22 o
  17   5   8       45.31     -651.83    484.59 o
  19   5   8      936.83      566.63    539.99 o
  21   5   8      661.52     1832.54    621.48 o
  23   5   8      251.14      296.92    767.37 o
 -30   6   8       47.22      243.58   1359.26 o
 -28   6   8        2.47     -371.48    962.56 o
 -26   6   8     1528.79     2024.19    826.13 o
 -24   6   8      117.07      -67.86    631.20 o
 -22   6   8     2941.70     4078.22    874.81 o
 -20   6   8       70.42     -559.54    542.83 o
 -18   6   8       65.70       30.65    529.42 o
 -16   6   8     2132.30     1708.51    563.45 o
 -14   6   8     1716.21     1563.90    684.75 o
 -12   6   8     2236.15     2624.89    858.69 o
 -10   6   8    19895.76    18998.11    753.06 o
  -8   6   8     4650.56     4407.93    359.01 o
  -6   6   8     4483.90     4808.04    434.69 o
  -4   6   8    12553.45    12929.92    652.97 o
  -2   6   8     9076.96     9119.17    572.06 o
   0   6   8     8567.08     8333.24    575.38 o
   2   6   8    11481.12    11140.17    598.67 o
   4   6   8       28.42       41.67    339.06 o
   6   6   8     2038.47     2144.83    426.37 o
   8   6   8      466.37      777.58    454.29 o
  10   6   8     2812.90     3689.74    508.70 o
  12   6   8    12974.57    13840.58    999.69 o
  14   6   8     2365.03     2047.24    572.92 o
  16   6   8      153.00     1619.07    576.89 o
  18   6   8        5.29      345.52    837.70 o
  20   6   8        2.03     -341.76    513.81 o
  22   6   8      396.81      143.91    754.48 o
 -29   7   8      219.22      373.70    798.15 o
 -27   7   8      426.75      158.30   1855.28 o
 -25   7   8      271.42     -690.75    675.88 o
 -23   7   8       67.96     -741.18    811.60 o
 -21   7   8     1373.27     1269.95    493.89 o
 -19   7   8     1655.23     2848.56    624.10 o
 -17   7   8     1977.66     2617.88    599.28 o
 -15   7   8     2698.52     3872.44    655.80 o
 -13   7   8     1072.50      674.84    518.88 o
 -11   7   8        3.21      121.61    459.75 o
  -9   7   8      275.92      292.38    356.13 o
  -7   7   8       66.65     -455.08    303.39 o
  -5   7   8       55.66        8.97    326.25 o
  -3   7   8      807.85     1074.39    369.02 o
  -1   7   8      510.35      582.30    331.65 o
   1   7   8     1657.92     1620.37    354.68 o
   3   7   8     5133.61     5656.95    466.95 o
   5   7   8     2589.85     2618.85    419.32 o
   7   7   8     2502.99     1989.38    474.31 o
   9   7   8      875.51      623.51    404.22 o
  11   7   8      105.40      616.49    401.58 o
  13   7   8      650.89      196.04    513.26 o
  15   7   8      325.45      703.55    534.07 o
  17   7   8      263.69     -314.18    500.67 o
  19   7   8      327.17      647.75    551.96 o
  21   7   8       80.30     -607.36    982.75 o
 -28   8   8     1953.06     3400.27    911.60 o
 -26   8   8      666.87     -135.09    607.04 o
 -24   8   8      435.46     -156.43    822.46 o
 -22   8   8      186.25     -466.99    509.87 o
 -20   8   8     4127.97     4865.93    716.02 o
 -18   8   8     2876.01     2989.77    639.03 o
 -16   8   8     3083.15     3671.46    635.84 o
 -14   8   8       47.21      199.57    493.54 o
 -12   8   8     2020.13      603.82    520.36 o
 -10   8   8     2834.34     2911.79    749.81 o
  -8   8   8    21434.67    23350.71    797.59 o
  -6   8   8    36871.97    35365.75   1110.45 o
  -4   8   8    34508.01    31496.31    992.87 o
  -2   8   8     9796.16     7432.18    563.90 o
   0   8   8      136.63      417.68    378.14 o
   2   8   8     3080.02     2451.15    411.37 o
   4   8   8     4210.02     3815.50    461.23 o
   6   8   8     1661.51     1684.24    402.41 o
   8   8   8     6182.60     7573.10    548.26 o
  10   8   8      706.82      877.19    434.04 o
  12   8   8      135.05      297.68    413.07 o
  14   8   8      104.68      490.28    542.16 o
  16   8   8     2787.81     2042.16    626.74 o
  18   8   8     3562.76     5075.68   1256.68 o
  20   8   8     2234.96     3647.16    980.44 o
 -25   9   8       65.10      195.93    974.77 o
 -23   9   8     3521.68     4230.79    740.23 o
 -21   9   8     9089.65    11824.35    973.72 o
 -19   9   8    11900.26    12529.10    971.03 o
 -17   9   8    16623.81    17587.66   1088.94 o
 -15   9   8     6980.96     5868.35    722.15 o
 -13   9   8     2822.15     3774.69    598.34 o
 -11   9   8     1052.31     1672.73    571.58 o
  -9   9   8     6837.46     7287.24    740.68 o
  -7   9   8    13490.02    14624.20    740.35 o
  -5   9   8    14094.60    14450.22    728.24 o
  -3   9   8     2454.84     2550.34    451.93 o
  -1   9   8       43.40      -73.36    346.78 o
   1   9   8     5908.26     5788.75    737.20 o
   3   9   8    27865.54    28371.39    920.25 o
   5   9   8    18943.38    17362.93    744.38 o
   7   9   8    31483.96    31366.54   1002.83 o
   9   9   8    19412.86    18382.41   1065.95 o
  11   9   8     8273.13     8300.10    697.90 o
  13   9   8     1116.51      984.92    566.62 o
  15   9   8      499.90     1022.79    561.41 o
  17   9   8     1594.03     1783.99    877.28 o
 -24  10   8      404.36      817.62   1589.99 o
 -22  10   8    10896.83    12117.19   1031.53 o
 -20  10   8    17554.94    20719.58   1214.24 o
 -18  10   8    12558.91    14691.48   1203.46 o
 -16  10   8     5919.30     6830.23   1099.68 o
 -14  10   8     2116.13     2239.20    619.90 o
 -12  10   8       55.61      134.54    525.08 o
 -10  10   8     1898.45     1667.29    784.33 o
  -8  10   8    12380.52    13350.15   2856.03 o
  -6  10   8    24523.89    24374.10   1506.47 o
  -4  10   8    15908.74    16330.92    874.07 o
  -2  10   8     3382.83     3473.39    612.86 o
   0  10   8     3266.70     2748.50    463.83 o
   2  10   8    26117.94    26634.25   1509.53 o
   4  10   8    17916.14    17907.31    767.23 o
   6  10   8    10260.79     9743.72    675.78 o
   8  10   8    17911.88    17305.40    932.53 o
  10  10   8     9107.27     8846.23    722.25 o
  12  10   8     2939.85     3230.58    553.40 o
  14  10   8       28.51     -974.84    649.89 o
  16  10   8     2260.74     4141.88   1021.49 o
 -21  11   8     7321.79     8688.86    939.98 o
 -19  11   8     6822.10     8584.48    949.85 o
 -17  11   8     5090.40     5780.35    935.85 o
 -15  11   8     3398.45     3386.06    775.84 o
 -13  11   8       94.35     -505.90   1020.40 o
 -11  11   8     7371.42     6826.55   1076.57 o
  -9  11   8    26500.79    26231.87   1711.23 o
  -7  11   8    63864.97    60287.43   5467.61 o
  -5  11   8    47188.22    42447.48   2025.68 o
  -3  11   8    24556.37    24757.89    921.48 o
  -1  11   8     7069.04     6791.01    630.73 o
   1  11   8      142.74        9.58    378.08 o
   3  11   8     5104.94     4605.88    570.11 o
   5  11   8     6057.56     7399.49    594.82 o
   7  11   8     5887.46     6461.44    581.38 o
   9  11   8     7931.35     8250.67    720.38 o
  11  11   8      300.49      735.03    599.68 o
  13  11   8      388.45      576.19    575.95 o
 -20  12   8    13293.62    16391.52   2163.66 o
 -18  12   8    12300.39    13751.45   2067.24 o
 -16  12   8     5625.61     5414.79   1871.10 o
 -14  12   8     1695.65     2246.26   1853.09 o
 -12  12   8      145.70      352.65    783.15 o
 -10  12   8     4060.19     5719.08   1049.01 o
  -8  12   8     9686.45    11187.65   1233.21 o
  -6  12   8    22679.87    21776.68   2451.69 o
  -4  12   8    20535.19    19867.77   1253.25 o
  -2  12   8    11036.91    10206.22   1074.97 o
   0  12   8      453.06      245.36    395.80 o
   2  12   8     4573.54     5344.39    612.44 o
   4  12   8     8889.86     8224.90    713.73 o
   6  12   8    11940.48    11255.79    702.23 o
   8  12   8    11369.52    10921.16   1130.53 o
  10  12   8     6349.68     7351.61    855.46 o
  12  12   8     1618.56     1019.51    605.94 o
 -15  13   8     1441.19      886.34    896.63 o
 -13  13   8        2.35      219.52   1099.52 o
 -11  13   8     1429.22      622.61    830.34 o
  -9  13   8     6803.03     6763.48   1136.28 o
  -7  13   8    14549.20    14499.87   1396.76 o
  -5  13   8    14667.33    15920.44   1587.90 o
  -3  13   8     8721.04     8668.54   1400.36 o
  -1  13   8      581.36      354.21    595.16 o
   1  13   8      656.53      399.29    552.34 o
   3  13   8     5048.41     4530.62    640.42 o
   5  13   8     8935.57     9516.56    763.79 o
   7  13   8    10018.25    10382.57    900.18 o
 -10  14   8     2928.14     3354.34   1043.45 o
  -8  14   8     8613.55     9936.70   1429.11 o
  -6  14   8    10357.26     9420.60   1245.91 o
  -4  14   8     4430.29     5146.95    989.32 o
  -2  14   8     2332.83     3920.38    950.31 o
   0  14   8       19.21     -449.19    552.53 o
   2  14   8      854.55     1085.42    637.09 o
 -33   1   9      145.97     1753.57   1619.00 o
 -31   1   9      918.35      617.82   1161.73 o
 -29   1   9      865.90       36.34   1390.91 o
 -27   1   9      867.04      553.58    594.21 o
 -25   1   9       73.58      647.22    543.80 o
 -23   1   9     4435.23     4370.20    580.60 o
 -21   1   9    12585.11    11368.69    777.34 o
 -19   1   9     9332.04    10238.10    537.07 o
 -17   1   9     6187.55     5288.69    659.23 o
 -15   1   9     9379.42     9094.93    397.60 o
 -13   1   9    18102.22    16736.63    908.74 o
 -11   1   9     2249.64     2116.96    285.77 o
  -9   1   9      712.20      832.20    263.26 o
  -7   1   9     1261.05     1209.07    260.29 o
  -5   1   9    43400.98    46062.66   1257.19 o
  -3   1   9      196.59      199.20    245.24 o
  -1   1   9      590.04       84.02    268.26 o
   1   1   9     8982.86     9774.93    428.10 o
   3   1   9    14869.79    14506.30    524.52 o
   5   1   9    36603.87    33447.66    733.78 o
   7   1   9    31736.82    33254.28   1001.62 o
   9   1   9    15758.43    16695.46    783.33 o
  11   1   9    12378.65    12338.67    967.81 o
  13   1   9       28.30      -23.65    423.40 o
  15   1   9       15.00      312.66    453.50 o
  17   1   9       23.16     -252.68    431.26 o
  19   1   9     1156.67      335.87    487.10 o
  21   1   9       45.17       30.88    468.97 o
  23   1   9       41.63      -64.04    511.94 o
 -32   2   9     1657.75     1673.58   1077.76 o
 -30   2   9     6973.61     7403.10   1269.36 o
 -28   2   9     9188.57    10026.06   1362.89 o
 -26   2   9      710.56      722.32    549.12 o
 -24   2   9     1046.41     1612.79    443.32 o
 -22   2   9     6310.42     6201.11    869.99 o
 -20   2   9     5171.74     5439.76    838.69 o
 -18   2   9     1679.80     1739.69    302.23 o
 -16   2   9    11997.91    10361.05    794.10 o
 -14   2   9     9854.34     9669.66   1798.65 o
 -12   2   9    12230.99    11523.07    827.67 o
 -10   2   9     2602.22     2454.41    311.25 o
  -8   2   9    20685.67    18988.81   1079.20 o
  -6   2   9   107993.90   108864.56   2605.19 o
  -4   2   9    82627.24    87288.61   2157.60 o
  -2   2   9     9796.64    10461.01    545.10 o
   0   2   9     4795.32     5462.24    425.07 o
   2   2   9     6290.00     6188.38    406.88 o
   4   2   9     5875.53     6213.89    412.18 o
   6   2   9     5960.31     5735.67    299.20 o
   8   2   9    23453.31    22878.77    719.94 o
  10   2   9    15105.93    14436.83    810.60 o
  12   2   9     3723.74     2432.86    511.54 o
  14   2   9        2.83     -447.25    583.14 o
  16   2   9     4370.27     3450.26    566.62 o
  18   2   9     5444.12     6610.65    910.00 o
  20   2   9     8167.56     8304.68   1003.88 o
  22   2   9     1340.91      526.95    590.95 o
 -31   3   9     2393.23     2616.09   1102.42 o
 -29   3   9     2445.18     3258.59   1068.58 o
 -27   3   9      259.53      649.58    464.82 o
 -25   3   9        2.74      -81.44    455.47 o
 -23   3   9     5762.17     7369.02    720.08 o
 -21   3   9    35845.70    33927.98   1588.54 o
 -19   3   9    46292.37    48585.61   2508.44 o
 -17   3   9    48382.87    44839.50   1563.74 o
 -15   3   9    29173.63    27686.55   1494.68 o
 -13   3   9     8019.39     7830.80    629.36 o
 -11   3   9       77.94      152.33    430.43 o
  -9   3   9     2222.20     2531.52    524.11 o
  -7   3   9    23556.38    20868.79   1022.29 o
  -5   3   9    79713.60    82047.86   2054.50 o
  -3   3   9    31494.70    31342.17   1004.33 o
  -1   3   9     3526.94     3423.42    399.30 o
   1   3   9    15373.16    14406.60    664.17 o
   3   3   9    67994.07    67011.06   1596.63 o
   5   3   9    51388.59    48886.00   1277.89 o
   7   3   9    33484.94    32030.26    995.88 o
   9   3   9    44579.72    41857.41   1121.26 o
  11   3   9    46035.13    43953.91   1348.17 o
  13   3   9     7925.74     7991.00    655.12 o
  15   3   9       49.82      300.39    428.30 o
  17   3   9     8430.06     7814.30    719.75 o
  19   3   9    11193.62    11576.67    988.16 o
  21   3   9     4479.27     4823.82    753.25 o
  23   3   9     1245.01     1185.16    692.22 o
 -32   4   9     4110.21     4722.22   1960.04 o
 -30   4   9     9846.48    10831.54   2176.13 o
 -28   4   9    15546.57    16934.96   1130.51 o
 -26   4   9     2633.70     2418.22   1055.87 o
 -24   4   9      432.63      603.37    526.29 o
 -22   4   9    19143.08    20064.21   1087.30 o
 -20   4   9    56041.86    55792.04   2848.40 o
 -18   4   9    27156.23    26458.85   1600.59 o
 -16   4   9    17761.58    16688.87    963.10 o
 -14   4   9     9354.63     9194.52    740.78 o
 -12   4   9       13.31      107.76    405.89 o
 -10   4   9    12753.53    13137.34   1069.51 o
  -8   4   9    41401.97    39838.37   1142.93 o
  -6   4   9   226648.94   241485.72   5457.79 o
  -4   4   9   216538.97   219062.63   4994.99 o
  -2   4   9    57997.37    57075.68   1575.14 o
   0   4   9    27584.89    27974.60    984.56 o
   2   4   9    14358.33    13255.46    595.75 o
   4   4   9    21117.54    20004.27   1193.07 o
   6   4   9    12653.39    13562.99    652.94 o
   8   4   9    39891.31    41305.63   1221.61 o
  10   4   9    23663.74    22357.99   1144.16 o
  12   4   9     7222.17     6124.73    592.43 o
  14   4   9        5.43     -309.54    415.17 o
  16   4   9    11244.54     9945.05    904.04 o
  18   4   9    20695.54    20564.89   1201.39 o
  20   4   9    13238.93    11902.13   1016.48 o
  22   4   9     6007.46     6959.41    857.70 o
 -31   5   9    12561.56    18718.91   1578.06 o
 -29   5   9    12574.62    12694.50   1294.85 o
 -27   5   9    12730.64    13877.86   1310.57 o
 -25   5   9     3314.06     3099.44    710.48 o
 -23   5   9     1194.12     1375.18    852.74 o
 -21   5   9    21594.00    21658.64   1138.22 o
 -19   5   9    30514.10    24664.26   1260.50 o
 -17   5   9    14311.18    13334.48   1201.39 o
 -15   5   9     2956.84     2688.91    639.26 o
 -13   5   9      877.78      605.40    504.54 o
 -11   5   9    19337.00    16138.54   2385.12 o
  -9   5   9    64921.61    61656.11   2226.88 o
  -7   5   9   221121.48   216553.75   4962.70 o
  -5   5   9   339084.09   346148.56   7722.67 o
  -3   5   9   245617.94   249705.83   5683.17 o
  -1   5   9    56165.46    57124.25   1614.49 o
   1   5   9     8216.38     7352.34    497.29 o
   3   5   9     2515.45     3170.76    644.30 o
   5   5   9    38407.01    39242.23   1173.71 o
   7   5   9    31769.90    29622.49   1068.78 o
   9   5   9    26330.26    27153.37   1004.78 o
  11   5   9    12455.31    11596.59    896.06 o
  13   5   9      443.15      250.89    497.36 o
  15   5   9     7263.88     6769.42    790.63 o
  17   5   9    23074.77    23959.50   1348.09 o
  19   5   9    23078.83    20692.76   1252.17 o
  21   5   9    15405.42    16724.90   1173.08 o
 -30   6   9     4151.05     6566.62   2349.11 o
 -28   6   9     4022.43     4418.93    972.88 o
 -26   6   9      221.87     -510.31    676.96 o
 -24   6   9     3652.62     4110.51    704.74 o
 -22   6   9    10269.33    11053.46    753.19 o
 -20   6   9    64453.39    64836.04   2125.12 o
 -18   6   9    78227.48    75526.94   2786.16 o
 -16   6   9    53942.01    51956.07   1838.68 o
 -14   6   9    51784.97    47903.77   1705.14 o
 -12   6   9     1781.77     1320.69    561.25 o
 -10   6   9    10511.15    10567.34    963.09 o
  -8   6   9    62369.34    63314.10   1830.99 o
  -6   6   9    79171.48    77845.80   2055.52 o
  -4   6   9    21892.00    20796.81    849.43 o
  -2   6   9    14981.91    15875.35   1097.69 o
   0   6   9      168.22     -474.75    333.00 o
   2   6   9    12583.93    11879.92    633.67 o
   4   6   9    46415.02    46802.42   1537.09 o
   6   6   9    70085.53    68478.78   1757.91 o
   8   6   9    73939.73    79386.16   2305.48 o
  10   6   9    61023.75    60093.50   1652.63 o
  12   6   9    19435.75    17451.00   1075.38 o
  14   6   9     2731.71     1886.03    579.50 o
  16   6   9      890.18     1205.05    596.92 o
  18   6   9     7411.14     8244.13    870.37 o
  20   6   9     9479.49     9619.85    949.40 o
 -29   7   9     7876.94     9458.73    979.33 o
 -27   7   9     1195.91     1256.51    653.51 o
 -25   7   9      532.79      334.73   1168.78 o
 -23   7   9     4847.67     6352.63    791.84 o
 -21   7   9    20378.47    19736.68   1095.54 o
 -19   7   9    33334.14    33705.97   1527.48 o
 -17   7   9    55042.14    54535.81   1704.20 o
 -15   7   9    63823.33    62439.38   2074.26 o
 -13   7   9    18945.42    21159.33   1235.89 o
 -11   7   9     2060.45     2148.62    710.93 o
  -9   7   9    23752.49    22951.88    770.45 o
  -7   7   9    35583.45    31852.94   2209.88 o
  -5   7   9    37677.59    34191.03   1181.31 o
  -3   7   9    25396.49    25835.40   1003.59 o
  -1   7   9     4734.12     4521.23    726.12 o
   1   7   9     1703.67     1991.67    452.61 o
   3   7   9    13153.70    14285.59    724.57 o
   5   7   9    51796.83    49999.53   1429.59 o
   7   7   9    72695.32    73395.56   1891.33 o
   9   7   9    53485.54    47528.65   1422.18 o
  11   7   9    19113.79    19906.14    920.02 o
  13   7   9     3186.28     2038.20    635.12 o
  15   7   9       55.91      142.85    562.54 o
  17   7   9     4184.90     4127.33    728.85 o
  19   7   9     8532.08     8773.56    917.80 o
 -28   8   9     3223.32     5462.42   1566.34 o
 -26   8   9      185.06      -68.68    823.40 o
 -24   8   9      440.84      345.27    584.41 o
 -22   8   9     3960.48     3338.56    708.00 o
 -20   8   9    18144.43    18058.12   1082.03 o
 -18   8   9    41158.54    41032.71   1499.55 o
 -16   8   9    31148.67    33041.88   1298.05 o
 -14   8   9     8058.54     8979.70    764.68 o
 -12   8   9     7102.54     6254.85    763.03 o
 -10   8   9    21292.17    20770.48   2283.15 o
  -8   8   9    33354.67    31812.71    914.89 o
  -6   8   9    31571.60    30359.22   1489.80 o
  -4   8   9    43208.79    40098.20   1357.42 o
  -2   8   9    35282.91    32957.81   1409.48 o
   0   8   9     6375.27     6207.66    685.29 o
   2   8   9     1398.84     1353.98    426.82 o
   4   8   9    29764.46    29923.62   1233.71 o
   6   8   9    41758.52    40340.89   1279.04 o
   8   8   9    48793.48    46999.29   1427.18 o
  10   8   9    15665.23    15829.08    850.98 o
  12   8   9     2631.68     2395.60    644.52 o
  14   8   9      517.47      402.46    639.16 o
  16   8   9     1065.87     1294.59    809.96 o
  18   8   9     4651.49     5856.75   1136.45 o
 -25   9   9      387.62      567.55   1123.08 o
 -23   9   9     2082.79     2908.29    720.10 o
 -21   9   9     6595.90     7610.59    852.91 o
 -19   9   9    12701.32    11591.75    936.86 o
 -17   9   9    16357.48    16294.64   1025.34 o
 -15   9   9    12864.27    14483.96    944.09 o
 -13   9   9     2237.34     3622.88    661.19 o
 -11   9   9     2064.00     1317.44    808.69 o
  -9   9   9    13598.63    14249.92    955.05 o
  -7   9   9    28136.42    29990.64   2573.92 o
  -5   9   9    20752.10    21856.83   1006.60 o
  -3   9   9    24664.47    23189.14   1134.04 o
  -1   9   9     8768.31     8141.47    724.09 o
   1   9   9      818.95      541.72    448.45 o
   3   9   9     3847.96     3318.07    532.11 o
   5   9   9    16572.15    15831.47    828.72 o
   7   9   9    27664.76    28605.27   1097.76 o
   9   9   9    15988.79    14926.07    847.87 o
  11   9   9     6396.23     6008.71    647.16 o
  13   9   9     1677.84     1187.88    599.26 o
  15   9   9      130.62      426.07    637.31 o
  17   9   9      337.35     -299.61    767.43 o
 -24  10   9       29.49     -748.99    755.39 o
 -22  10   9      803.59       95.99    606.59 o
 -20  10   9     1886.63     2155.29    688.68 o
 -18  10   9     6649.53     6577.70    800.64 o
 -16  10   9     1248.02      498.56    573.47 o
 -14  10   9       48.66      645.54    664.04 o
 -12  10   9      918.46     1126.13    575.33 o
 -10  10   9    12914.17     9355.09   1105.85 o
  -8  10   9    12097.91    13864.14   1253.07 o
  -6  10   9    24781.61    24510.43   1531.38 o
  -4  10   9    29576.19    32212.16   1254.02 o
  -2  10   9    14347.01    14342.61    986.94 o
   0  10   9     7045.28     6457.71    645.80 o
   2  10   9      289.26     -408.05    354.76 o
   4  10   9      683.46     1288.43    399.46 o
   6  10   9     1614.28      709.43    421.05 o
   8  10   9     2542.73     2140.29    491.38 o
  10  10   9     1671.28     1448.44    494.74 o
  12  10   9      197.40      693.12    450.77 o
  14  10   9      139.12      657.96    873.53 o
 -21  11   9     1947.73     2516.54    709.47 o
 -19  11   9     1808.19     1079.10    661.68 o
 -17  11   9     1833.01     1938.43    709.29 o
 -15  11   9      640.78      -33.20    796.13 o
 -13  11   9        6.96     -242.30    713.93 o
 -11  11   9       49.79      741.08    746.70 o
  -9  11   9      674.35      873.09    768.00 o
  -7  11   9     2337.33     1539.42    751.76 o
  -5  11   9     3593.24     2641.36    823.36 o
  -3  11   9     4428.26     4616.85    543.09 o
  -1  11   9     2719.94     3112.64    564.54 o
   1  11   9       46.37     -319.40    385.22 o
   3  11   9      139.47      287.64    412.71 o
   5  11   9     1929.12     2717.01    460.21 o
   7  11   9     3127.37     4341.65    578.83 o
   9  11   9     1126.42     1243.70    469.59 o
  11  11   9     1002.64     1122.44    569.28 o
  13  11   9      596.88     -790.95    739.19 o
 -20  12   9      483.03      -38.01    763.24 o
 -18  12   9      102.25     -389.52    838.59 o
 -16  12   9        5.22     1142.11    877.69 o
 -14  12   9       20.21      -21.86    708.36 o
 -12  12   9      636.91     -539.04    742.26 o
 -10  12   9      101.14     1294.45    923.82 o
  -8  12   9      233.03     -202.91    731.48 o
  -6  12   9      162.72       45.56    712.72 o
  -4  12   9       20.08     -307.89    688.74 o
  -2  12   9        5.14      569.99    665.38 o
   0  12   9       57.60     -234.13    456.14 o
   2  12   9      410.12      256.34    425.70 o
   4  12   9      551.63      677.44    454.33 o
   6  12   9      176.52     -390.62    456.29 o
   8  12   9      307.57      809.35    548.80 o
  10  12   9      683.49     1261.93    766.24 o
 -15  13   9     1109.39      312.74   1322.16 o
 -13  13   9      239.22      -29.55    770.39 o
 -11  13   9      297.45      104.40    787.88 o
  -9  13   9      376.72     1285.85    932.55 o
  -7  13   9      142.38    -1114.80    743.20 o
  -5  13   9      121.27      -57.83    676.51 o
  -3  13   9        3.27     -793.61    653.72 o
  -1  13   9       31.38     -305.26   1029.13 o
   1  13   9       75.98       29.77    440.03 o
   3  13   9       20.14     1126.14    727.42 o
   5  13   9      570.97      149.28    587.46 o
   7  13   9      448.90     1220.45    563.92 o
 -10  14   9     1229.50      -32.84   1285.05 o
  -8  14   9     1347.86     1502.46    900.21 o
  -6  14   9     2209.12      129.52   1106.07 o
  -4  14   9     3814.56     5644.52   1057.19 o
  -2  14   9     2926.86     3172.38    920.59 o
   0  14   9     2260.05     3034.81    868.84 o
 -32   0  10     7033.78     9153.06   1992.78 o
 -30   0  10     3397.34     5414.13   1676.30 o
 -28   0  10     1233.93     2802.56   1482.04 o
 -26   0  10      159.69      870.89    880.71 o
 -24   0  10       76.67      784.67    870.89 o
 -22   0  10    25337.21    25436.46   1927.85 o
 -20   0  10   110863.74   108561.99   2830.46 o
 -18   0  10   186372.59   176457.70   4240.25 o
 -16   0  10   301273.13   298533.22   8233.38 o
 -14   0  10    78540.45    73323.22   2421.43 o
 -12   0  10    43776.54    38288.74   3491.74 o
 -10   0  10     7189.86     7533.60    579.52 o
  -8   0  10    37508.84    38485.98   1617.36 o
  -6   0  10    22312.40    21302.62    960.88 o
  -4   0  10    53690.73    57004.39   1878.75 o
  -2   0  10    68416.59    68260.02   2198.50 o
   0   0  10      679.22     1357.74    363.59 o
   2   0  10    19183.26    18249.35    843.64 o
   4   0  10   143065.11   144294.70   4059.64 o
   6   0  10   207066.19   210577.06   6045.29 o
   8   0  10   195251.27   188235.50   5691.44 o
  10   0  10    58039.18    55140.67   2215.49 o
  12   0  10    10973.42     8872.08    983.61 o
  14   0  10    10463.57    10766.40   1068.24 o
  16   0  10      171.79      596.12    666.92 o
  18   0  10     2871.96     4190.17    883.23 o
  20   0  10    13235.32    13292.95   1622.27 o
  22   0  10    13215.84    16638.90   2047.90 o
 -33   1  10     8147.39    12284.58   1595.26 o
 -31   1  10    16312.08    17706.41   1718.95 o
 -29   1  10     9808.99    10954.71   1443.83 o
 -27   1  10     8024.94     7054.02   1858.14 o
 -25   1  10     2347.75     2821.77    736.79 o
 -23   1  10       89.72      -83.49    404.34 o
 -21   1  10    20270.25    22378.09   1061.60 o
 -19   1  10    78450.22    79018.30   2117.52 o
 -17   1  10   126214.88   127717.76   3937.83 o
 -15   1  10    69815.43    64813.98   1903.58 o
 -13   1  10     5657.75     5740.18    410.85 o
 -11   1  10    20179.78    19274.20    719.96 o
  -9   1  10    18513.79    17514.51    684.84 o
  -7   1  10    83220.58    82879.60   2055.76 o
  -5   1  10   126489.84   130599.53   3074.47 o
  -3   1  10   205743.73   210438.38   4184.50 o
  -1   1  10   175880.83   185959.13   3723.36 o
   1   1  10     6605.39     6745.99    546.32 o
   3   1  10     9001.01    10039.46    409.64 o
   5   1  10    22305.15    21631.05    603.32 o
   7   1  10    77555.20    77513.08   1639.70 o
   9   1  10    60341.43    58696.14   2352.08 o
  11   1  10    11083.46    11431.75    753.98 o
  13   1  10    14016.08    13291.16    798.45 o
  15   1  10     2595.73     2350.71    683.01 o
  17   1  10     7588.33     6943.13    696.60 o
  19   1  10     9930.98     9629.69    796.98 o
  21   1  10    18841.25    20049.28   1072.75 o
  23   1  10    14929.19    14338.03    969.79 o
 -32   2  10    10812.67    14735.63   1633.34 o
 -30   2  10    13502.46    17644.82   1649.50 o
 -28   2  10    13084.89    13189.63   1065.01 o
 -26   2  10     3738.84     3664.01    719.83 o
 -24   2  10      460.40     1109.52    476.96 o
 -22   2  10     2196.06     1492.57    534.32 o
 -20   2  10     7465.49     7556.13    748.17 o
 -18   2  10    20467.64    20209.13   1200.82 o
 -16   2  10    40248.35    37819.07   1335.50 o
 -14   2  10    18969.29    16819.57   2352.93 o
 -12   2  10      293.15      749.49    484.43 o
 -10   2  10    20615.11    21719.32    787.66 o
  -8   2  10   115610.61   115766.55   2779.14 o
  -6   2  10   176342.80   187352.52   4305.27 o
  -4   2  10   123785.09   127202.13   3686.90 o
  -2   2  10   126346.70   130311.63   3118.20 o
   0   2  10    82435.39    84980.63   2173.10 o
   2   2  10      938.97     1155.59    324.46 o
   4   2  10    12053.97    11197.53    455.81 o
   6   2  10    42644.45    39572.00   1337.11 o
   8   2  10    53969.12    52513.89   2242.00 o
  10   2  10    33422.90    31096.20   1122.02 o
  12   2  10    10588.95     9594.16    850.67 o
  14   2  10     2794.24     3173.16    577.29 o
  16   2  10       79.54     -252.77    488.35 o
  18   2  10     8569.78     8468.22    759.87 o
  20   2  10     8528.43     9868.68    823.82 o
  22   2  10     9262.25    10687.15    992.13 o
 -31   3  10     7186.04     7668.40   3949.01 o
 -29   3  10     9054.90     9999.39   2185.41 o
 -27   3  10     7309.17     6984.85    664.01 o
 -25   3  10      365.52     -253.88    460.48 o
 -23   3  10     2016.53     1498.20    589.00 o
 -21   3  10    22008.93    22122.72   2277.05 o
 -19   3  10    31788.32    28988.60   1289.32 o
 -17   3  10    16942.76    16497.52   1280.95 o
 -15   3  10    36968.58    34503.86   1654.74 o
 -13   3  10    22866.33    19971.90   1490.22 o
 -11   3  10     3605.77     5114.11    645.48 o
  -9   3  10    42906.70    46833.76   1302.17 o
  -7   3  10    68827.81    70953.79   1840.69 o
  -5   3  10    33596.21    34384.78   1092.97 o
  -3   3  10    53224.06    52639.19   1489.99 o
  -1   3  10    11597.17    12168.36    815.41 o
   1   3  10     1463.37     1294.65    385.66 o
   3   3  10     2536.29     2905.29    361.43 o
   5   3  10    18556.42    18132.36    728.78 o
   7   3  10    48380.93    39332.73   2120.65 o
   9   3  10    37361.52    35664.68   1189.37 o
  11   3  10    20695.96    19461.73    898.08 o
  13   3  10     8459.37     9029.61    704.10 o
  15   3  10      941.53      948.10    490.60 o
  17   3  10     2111.81     2450.40    577.32 o
  19   3  10     4404.32     3230.36    687.07 o
  21   3  10     4605.34     4680.17    870.61 o
 -32   4  10     2065.32     1400.19   1584.62 o
 -30   4  10     7654.25    10449.22   1407.75 o
 -28   4  10     5391.82     6107.48    999.78 o
 -26   4  10     4972.18     5232.09    862.96 o
 -24   4  10       87.81      332.95    642.28 o
 -22   4  10     8955.23     8282.77   1090.80 o
 -20   4  10     8938.64     6480.62    809.28 o
 -18   4  10    16970.63    17130.69   1026.02 o
 -16   4  10     3926.41     4845.55    673.10 o
 -14   4  10     3740.05     4104.07    712.42 o
 -12   4  10      312.06     -490.18    470.81 o
 -10   4  10    14179.09    15683.78    991.16 o
  -8   4  10     8623.20     7824.67    543.84 o
  -6   4  10    54069.50    57574.14   1570.66 o
  -4   4  10    90348.06    90046.34   3267.60 o
  -2   4  10    51854.08    52680.72   1523.48 o
   0   4  10    24590.39    22781.42    923.53 o
   2   4  10      135.71       20.07    296.04 o
   4   4  10      166.12       46.23    323.89 o
   6   4  10     2225.95     2660.87    423.63 o
   8   4  10    12959.64    14457.95    714.90 o
  10   4  10     9977.14    10652.83   1402.75 o
  12   4  10     7618.74     7151.12    630.62 o
  14   4  10       35.54     -726.12    484.08 o
  16   4  10     3066.95     3653.61    679.69 o
  18   4  10     6290.49     5072.07    773.25 o
  20   4  10     4694.29     5102.53    808.39 o
  22   4  10     3111.09     3257.85    725.87 o
 -31   5  10       97.68      571.86   1632.64 o
 -29   5  10     1474.34      841.63    790.28 o
 -27   5  10      129.15     1569.27    917.82 o
 -25   5  10       24.00     -221.08    430.71 o
 -23   5  10     3556.54     4061.84    657.71 o
 -21   5  10    13884.74    12925.55    991.17 o
 -19   5  10     8185.43     7588.37    854.31 o
 -17   5  10     7614.87     6739.58    798.30 o
 -15   5  10     4090.22     4216.94    664.15 o
 -13   5  10     7105.86     5776.93    830.80 o
 -11   5  10     2361.22     3026.57    948.92 o
  -9   5  10       57.46      334.26    236.53 o
  -7   5  10     3415.47     4213.18    972.73 o
  -5   5  10     5633.97     6544.00    492.48 o
  -3   5  10      288.20      463.50    330.49 o
  -1   5  10      333.73     -143.73    343.06 o
   1   5  10     2482.34     2409.29    451.70 o
   3   5  10      484.90     1099.69    366.68 o
   5   5  10     1098.79     1404.16    402.43 o
   7   5  10     9905.10    11252.26    669.16 o
   9   5  10     7937.36     8786.70    632.78 o
  11   5  10    15968.03    15987.92   1690.22 o
  13   5  10     8675.91     7513.41   1065.08 o
  15   5  10      525.26      154.95    548.24 o
  17   5  10        5.14     -774.70    516.47 o
  19   5  10      708.93      533.72    582.35 o
  21   5  10      404.31     -161.42    562.55 o
 -30   6  10        0.81       60.93   1392.60 o
 -28   6  10       54.33      595.94    829.48 o
 -26   6  10      234.80      -41.07    571.20 o
 -24   6  10     1989.77     2621.53    653.45 o
 -22   6  10      309.79      167.53    531.59 o
 -20   6  10     5436.59     5823.84    714.17 o
 -18   6  10     3455.65     3663.84    739.15 o
 -16   6  10     1381.03     2693.56    684.50 o
 -14   6  10      395.28      513.89    585.59 o
 -12   6  10      589.35      278.44    639.32 o
 -10   6  10     3285.79     3072.37    303.86 o
  -8   6  10     8646.16     8394.10    721.42 o
  -6   6  10     3162.04     3583.18    416.65 o
  -4   6  10     3338.98     4263.04    463.16 o
  -2   6  10      239.57        8.20    349.99 o
   0   6  10     7255.44     7111.80    604.14 o
   2   6  10      693.49      531.81    376.12 o
   4   6  10     1230.59     1614.08    414.04 o
   6   6  10      333.44     -208.45    381.16 o
   8   6  10      461.32      179.96    404.51 o
  10   6  10     1499.23     1653.16    441.80 o
  12   6  10     3772.59     4500.16    719.00 o
  14   6  10     1158.35     1488.86    611.35 o
  16   6  10      409.13      618.26    546.86 o
  18   6  10       80.89     1365.44    608.59 o
  20   6  10       56.26     -393.13    565.70 o
 -29   7  10       42.91     1126.31   1387.00 o
 -27   7  10      197.63     -549.26    743.05 o
 -25   7  10      344.54     -708.36    614.81 o
 -23   7  10      281.74      186.97    562.94 o
 -21   7  10       44.88      245.81    615.75 o
 -19   7  10      945.44       89.29    697.35 o
 -17   7  10    10470.68    10543.37    824.81 o
 -15   7  10     8762.84     9139.56    905.53 o
 -13   7  10     2167.61     2035.59    793.21 o
 -11   7  10      976.78       50.45    651.36 o
  -9   7  10      105.64      -81.34    700.64 o
  -7   7  10     1878.23     1728.80    397.44 o
  -5   7  10       49.08       54.44    476.10 o
  -3   7  10      251.85      814.74    473.19 o
  -1   7  10     8245.20     7961.32    634.96 o
   1   7  10      762.44      988.01    450.47 o
   3   7  10     3540.26     4001.28    506.50 o
   5   7  10     7806.99     7426.57    615.30 o
   7   7  10     4855.72     4536.65    533.06 o
   9   7  10     3916.54     3534.74    631.50 o
  11   7  10      699.09      766.98    553.02 o
  13   7  10     1312.59     1131.59    715.39 o
  15   7  10      346.52      696.29    560.21 o
  17   7  10       25.93     -290.81    520.97 o
  19   7  10       37.16      474.44    593.87 o
 -28   8  10     1575.02      975.51   1244.00 o
 -26   8  10     1423.64     1991.64    896.33 o
 -24   8  10      424.32       11.25    607.52 o
 -22   8  10      317.15      553.83    597.78 o
 -20   8  10      821.62      823.29    584.86 o
 -18   8  10     4252.91     5253.46    721.39 o
 -16   8  10     5862.29     5083.79    682.23 o
 -14   8  10      218.56      -68.33    553.39 o
 -12   8  10      513.24     1064.95    591.28 o
 -10   8  10     1769.76     1342.56    725.50 o
  -8   8  10     1082.13     1179.78    716.41 o
  -6   8  10     5593.80     6457.58    731.08 o
  -4   8  10    11941.08    12896.06    762.17 o
  -2   8  10    15375.79    13075.49    791.35 o
   0   8  10     9741.91     8737.16    698.76 o
   2   8  10      949.41     1400.36    572.30 o
   4   8  10     3014.33     2742.98    472.75 o
   6   8  10     4332.95     3012.00    497.62 o
   8   8  10     4490.13     5250.46    597.41 o
  10   8  10     1234.57     1113.70    461.75 o
  12   8  10      850.82     1233.44    580.52 o
  14   8  10      228.71       19.74    545.83 o
  16   8  10     1781.80     1427.24    621.78 o
  18   8  10     3481.91     4118.66   1062.24 o
 -25   9  10       74.51     -944.44    813.47 o
 -23   9  10     1394.18      799.34    632.26 o
 -21   9  10     8470.75     9670.12    918.38 o
 -19   9  10    18706.24    20211.02   1136.70 o
 -17   9  10    17881.86    19884.83   1103.05 o
 -15   9  10    17234.31    16381.49   1109.66 o
 -13   9  10     7064.97     8241.79    860.62 o
 -11   9  10     1011.05     1599.35    870.09 o
  -9   9  10      372.82      412.27    515.19 o
  -7   9  10     6997.51     6204.20    909.63 o
  -5   9  10    11582.28    11865.63    761.28 o
  -3   9  10     7341.28     7727.52    659.25 o
  -1   9  10     5146.17     4363.32    648.51 o
   1   9  10       91.59     -326.93    393.25 o
   3   9  10     6118.26     6567.33    673.80 o
   5   9  10    11765.65    10684.27    726.86 o
   7   9  10    20079.63    20966.21   1326.34 o
   9   9  10    13327.35    12664.81    823.90 o
  11   9  10     8010.11     8517.39    873.96 o
  13   9  10     1115.14     2025.08    647.24 o
  15   9  10        7.35      165.15    567.95 o
 -24  10  10        4.27     -178.46    617.18 o
 -22  10  10     3248.73     4188.67    784.41 o
 -20  10  10    10651.57    12650.69   1059.96 o
 -18  10  10    22510.93    27419.56   1315.33 o
 -16  10  10    16697.09    18968.51   1258.63 o
 -14  10  10    10020.63    10865.25    988.90 o
 -12  10  10     5209.70     4227.67   1539.33 o
 -10  10  10     2385.82     3303.37    859.18 o
  -8  10  10     4480.22     3961.90   1372.90 o
  -6  10  10    29453.05    25888.57   1589.54 o
  -4  10  10    27513.29    25609.24   1123.13 o
  -2  10  10    12534.09    12251.07    811.46 o
   0  10  10     2350.32     3033.88    773.74 o
   2  10  10      989.95     1207.84    468.50 o
   4  10  10     4684.71     4383.46    633.38 o
   6  10  10     8979.91     9847.50    725.14 o
   8  10  10    14698.85    14301.01    860.70 o
  10  10  10    18682.66    19044.25    995.58 o
  12  10  10    10432.12    10649.96    985.38 o
  14  10  10     1135.53     1229.90    636.01 o
 -21  11  10     1722.60     1372.11    696.50 o
 -19  11  10     2458.40     3881.21    810.39 o
 -17  11  10     3819.63     5338.68   1401.82 o
 -15  11  10     3117.80     4497.90   1000.09 o
 -13  11  10     1314.27     1268.73    819.17 o
 -11  11  10       76.39      449.08    859.43 o
  -9  11  10     9213.75    10710.74   1233.51 o
  -7  11  10    33825.38    36678.83   3035.56 o
  -5  11  10    44674.68    43747.79   2083.50 o
  -3  11  10    32601.29    32758.67   1317.99 o
  -1  11  10    11154.17    10769.56    811.01 o
   1  11  10     2495.03     2845.01    573.32 o
   3  11  10       33.65      322.68    453.98 o
   5  11  10     1457.37     1114.96    506.09 o
   7  11  10    10990.40    11587.56    807.82 o
   9  11  10    12042.27    11621.81    831.06 o
  11  11  10     6271.22     5761.40    680.33 o
 -20  12  10     5470.25     6652.28   1208.49 o
 -18  12  10     7953.69     9952.73   1894.02 o
 -16  12  10     8781.56    11193.83   1423.27 o
 -14  12  10     5657.68     6700.47   1172.19 o
 -12  12  10      635.39     1060.09    851.88 o
 -10  12  10      506.38     -166.15    718.55 o
  -8  12  10    10276.59     9909.22   1198.61 o
  -6  12  10    21460.37    20488.25   1564.94 o
  -4  12  10    21092.60    19662.90   1496.33 o
  -2  12  10    14937.32    15563.42   1350.72 o
   0  12  10     3946.29     2676.97    566.74 o
   2  12  10        8.90      314.67    464.60 o
   4  12  10     5126.35     5141.42    720.70 o
   6  12  10     8736.43    10326.85    887.32 o
   8  12  10    11032.77    11969.55    963.40 o
 -15  13  10     6778.78     8877.54   1344.34 o
 -13  13  10     2323.26     3145.33    980.22 o
 -11  13  10       16.17      951.28    795.80 o
  -9  13  10     2917.68     3318.31    925.44 o
  -7  13  10    10358.29    10495.62   1248.42 o
  -5  13  10    14424.71    14667.13   1668.11 o
  -3  13  10    12832.75    13389.04   1980.78 o
  -1  13  10     7303.48     7027.00   1049.87 o
   1  13  10      829.83     1726.13   1454.75 o
   3  13  10     1040.18      572.40    649.63 o
   5  13  10     3355.78     2388.52    627.93 o
  -8  14  10     3072.77     2583.53    973.29 o
  -6  14  10     5418.44     6536.49   2797.10 o
  -4  14  10     8149.64    10519.56   1277.15 o
  -2  14  10     5663.03     6433.04   1432.93 o
 -33   1  11      196.40      563.26   1030.78 o
 -31   1  11       20.74      328.47    977.05 o
 -29   1  11      343.29     1276.66    772.43 o
 -27   1  11      146.29      377.69    599.81 o
 -25   1  11       38.49     1254.40    634.22 o
 -23   1  11      809.27      915.76    466.05 o
 -21   1  11    11717.61    10937.28    725.40 o
 -19   1  11    10313.86    10262.59    538.47 o
 -17   1  11     3731.37     3024.17    404.60 o
 -15   1  11     3604.14     3294.74    362.04 o
 -13   1  11    19259.16    16798.10    732.16 o
 -11   1  11    25741.99    23835.44    856.72 o
  -9   1  11    14089.61    14919.55    981.82 o
  -7   1  11     5765.36     5109.54    384.23 o
  -5   1  11     2435.88     2388.45    316.90 o
  -3   1  11      500.33      265.56    262.98 o
  -1   1  11      143.67      224.97    247.25 o
   1   1  11    10368.12    12047.15    508.91 o
   3   1  11     2815.40     3279.82    317.98 o
   5   1  11    10847.68    10442.30    620.39 o
   7   1  11    12162.21    10315.54    649.74 o
   9   1  11    14550.36    12807.86    749.55 o
  11   1  11     3484.24     3784.67    570.35 o
  13   1  11     1384.36     1755.79    491.87 o
  15   1  11      351.01     -540.44    449.07 o
  17   1  11      665.40     1230.80    531.28 o
  19   1  11       60.26     -424.55    490.34 o
  21   1  11      191.33     -758.55    505.70 o
 -32   2  11      547.15      702.01   1029.71 o
 -30   2  11     4609.47     5244.64   1168.60 o
 -28   2  11    10331.41    11634.24    979.39 o
 -26   2  11     5952.78     5628.26    898.25 o
 -24   2  11       73.69      949.43    493.17 o
 -22   2  11     8358.04     8478.98    706.25 o
 -20   2  11     9252.53     9844.21   1112.70 o
 -18   2  11     3798.16     4603.51    623.61 o
 -16   2  11     5783.53     4483.34    710.71 o
 -14   2  11    31569.16    29275.31   2482.80 o
 -12   2  11    26608.00    26022.31   1778.85 o
 -10   2  11       11.86      -94.43    282.48 o
  -8   2  11    33506.61    33198.93   1247.67 o
  -6   2  11   157249.22   162213.72   3799.94 o
  -4   2  11    50150.82    51345.78   1461.12 o
  -2   2  11    20084.18    19908.17   1017.60 o
   0   2  11     9086.24    10138.78    661.91 o
   2   2  11    13989.79    13835.83    569.45 o
   4   2  11    14699.32    14897.45    531.68 o
   6   2  11      265.12      184.42    286.24 o
   8   2  11     3171.31     3128.61    580.84 o
  10   2  11    15237.64    14257.32    811.81 o
  12   2  11     9851.80     9831.25    728.47 o
  14   2  11       64.92      813.37    473.87 o
  16   2  11     2622.15     2249.97    555.98 o
  18   2  11     6570.97     6454.67    712.86 o
  20   2  11     4911.91     5358.03    798.46 o
  22   2  11     3365.99     4380.24    760.41 o
 -31   3  11     3356.42     4605.33   1730.32 o
 -29   3  11     3986.29     5264.30   1715.58 o
 -27   3  11     3976.02     4879.13    873.59 o
 -25   3  11      399.37      632.69    490.40 o
 -23   3  11       29.03     -316.18    613.42 o
 -21   3  11     3414.01     2880.76    674.51 o
 -19   3  11    21635.39    21767.34   1217.61 o
 -17   3  11    53545.09    51420.51   2760.88 o
 -15   3  11    61809.28    56953.12   2193.09 o
 -13   3  11    47919.86    46227.46   1845.04 o
 -11   3  11     3165.68     3536.22    620.85 o
  -9   3  11     4332.37     4705.39    406.91 o
  -7   3  11    40954.18    40755.04   1235.94 o
  -5   3  11    41886.39    40892.23   1742.80 o
  -3   3  11    23669.16    21749.55   1159.54 o
  -1   3  11    18844.66    17901.93    924.32 o
   1   3  11     4925.21     5354.21    493.09 o
   3   3  11      983.43      704.77    332.62 o
   5   3  11     8658.92     9585.76    568.82 o
   7   3  11    25318.34    24386.72    890.84 o
   9   3  11    32544.92    28235.75   1269.80 o
  11   3  11    22563.20    22705.86    985.40 o
  13   3  11    13050.25    12392.04   1197.63 o
  15   3  11      567.02      612.54    494.50 o
  17   3  11     1790.26     1899.39    653.73 o
  19   3  11     2768.98     3600.78   1081.76 o
  21   3  11     4892.99     4820.72    790.31 o
 -32   4  11     4317.24     4796.43   1869.46 o
 -30   4  11    19358.46    24308.63   2154.85 o
 -28   4  11    13555.88    17405.03   1679.59 o
 -26   4  11     9082.58     9553.03    859.67 o
 -24   4  11     2703.35     2198.42    664.63 o
 -22   4  11     5099.02     4700.09    746.21 o
 -20   4  11     6155.97     5741.48    783.26 o
 -18   4  11    24703.38    24014.63   1186.51 o
 -16   4  11    37302.96    33077.50   2150.94 o
 -14   4  11    30569.82    28097.44   1460.43 o
 -12   4  11     7641.31     7312.65   1435.66 o
 -10   4  11     1857.82     1188.67    227.20 o
  -8   4  11    23677.03    23218.71    828.88 o
  -6   4  11    76933.40    81885.39   2119.01 o
  -4   4  11    78580.54    80666.31   2122.94 o
  -2   4  11    77011.78    79157.11   2114.46 o
   0   4  11    18089.39    18957.90    935.09 o
   2   4  11       65.75     -109.11    345.96 o
   4   4  11     1678.03     1358.28    373.36 o
   6   4  11    36080.21    36073.65   1141.38 o
   8   4  11    44369.06    46439.97   1356.90 o
  10   4  11    50886.60    50950.92   1788.58 o
  12   4  11    29097.72    27862.72   1319.64 o
  14   4  11     4928.80     3950.81    704.03 o
  16   4  11       11.85     -230.65    531.62 o
  18   4  11     1867.05     1141.05    612.18 o
  20   4  11     4109.98     5742.89    828.27 o
 -31   5  11    11119.89    15600.69   2563.55 o
 -29   5  11    18732.60    21965.69   1507.29 o
 -27   5  11    21237.54    24340.00   1234.89 o
 -25   5  11     7357.73     8278.72    825.46 o
 -23   5  11     4818.60     5830.25    820.72 o
 -21   5  11     2792.56     3223.85    690.38 o
 -19   5  11    14630.12    14076.32   1000.14 o
 -17   5  11    22157.57    21346.06   1900.29 o
 -15   5  11    37429.93    34161.26   2306.00 o
 -13   5  11     9624.09     9314.94    948.10 o
 -11   5  11     1650.19     1782.42    632.94 o
  -9   5  11     5750.47     5407.01    409.43 o
  -7   5  11    53045.99    48863.21   1416.31 o
  -5   5  11   112614.85   110513.20   2759.28 o
  -3   5  11   134745.05   137781.86   3370.68 o
  -1   5  11   106319.47   110064.30   2806.28 o
   1   5  11    33808.00    35248.54   1247.36 o
   3   5  11      224.06      751.18    382.10 o
   5   5  11     6355.25     7120.19    585.84 o
   7   5  11    27729.48    27317.21   1010.18 o
   9   5  11    59108.82    60697.75   2035.92 o
  11   5  11    23887.90    22581.91   1217.95 o
  13   5  11     6833.31     7375.42    825.48 o
  15   5  11      274.58     -431.68    540.87 o
  17   5  11     2516.74     2155.34    973.09 o
  19   5  11     4170.79     6086.57    996.55 o
 -30   6  11     5814.88     8499.90   1185.39 o
 -28   6  11     5866.42     6280.02   1004.97 o
 -26   6  11     1297.81     1754.17    654.48 o
 -24   6  11     1662.51     1323.57    601.26 o
 -22   6  11     3642.93     4665.92    892.36 o
 -20   6  11    26713.34    25637.32   1446.57 o
 -18   6  11    44576.60    42210.00   1651.86 o
 -16   6  11   113092.41   112238.04   6134.41 o
 -14   6  11    59418.74    58944.28   2384.10 o
 -12   6  11    14252.74    15179.50   1172.88 o
 -10   6  11     6095.01     5210.88    903.08 o
  -8   6  11     5634.87     6293.36    493.38 o
  -6   6  11    43122.61    40455.52   1289.22 o
  -4   6  11    72147.97    66277.14   1858.32 o
  -2   6  11    48294.21    43476.49   1508.72 o
   0   6  11    36848.27    36984.02   1635.39 o
   2   6  11     6854.79     8357.13    690.63 o
   4   6  11    10251.92    10200.14    675.74 o
   6   6  11    28307.31    27960.73   1041.75 o
   8   6  11    56697.24    56973.23   1610.48 o
  10   6  11    52997.91    52627.16   2138.77 o
  12   6  11    24152.77    23655.59   1684.15 o
  14   6  11     8026.43     9249.61   1296.31 o
  16   6  11      203.02      283.25    548.60 o
  18   6  11     1739.59     1452.36    735.63 o
 -29   7  11     5660.92     8848.71   1204.23 o
 -27   7  11     3746.69     4539.08    943.58 o
 -25   7  11     1054.02      926.44    624.59 o
 -23   7  11     1334.60     1611.29    818.93 o
 -21   7  11    11048.13    12044.49    922.86 o
 -19   7  11    23395.89    23643.14   1225.99 o
 -17   7  11    34825.66    35453.36   1524.38 o
 -15   7  11    44089.34    43032.68   2023.04 o
 -13   7  11    29084.37    30000.12   1676.45 o
 -11   7  11     2633.37     2438.44    902.54 o
  -9   7  11     6184.11     4555.92   1254.49 o
  -7   7  11    44782.73    45274.83   2445.13 o
  -5   7  11    52869.90    47623.52   1477.36 o
  -3   7  11    47636.46    42855.09   1408.79 o
  -1   7  11    53325.05    50354.79   1592.03 o
   1   7  11    22159.75    21872.31   1026.72 o
   3   7  11       23.35     -536.06    357.37 o
   5   7  11     6962.87     6192.37    590.36 o
   7   7  11    27655.75    27440.99   1144.23 o
   9   7  11    30405.82    30613.09   1188.81 o
  11   7  11    14154.41    15238.09   1098.82 o
  13   7  11     3787.43     3970.43    757.72 o
  15   7  11      418.69      330.22    672.51 o
  17   7  11     1352.41     1345.64    741.59 o
 -28   8  11     2540.39     2465.39    952.13 o
 -26   8  11     1854.29     2146.19    715.93 o
 -24   8  11      672.96     1164.62    628.57 o
 -22   8  11     1528.35      784.30    606.16 o
 -20   8  11    12289.58    13643.58    966.32 o
 -18   8  11    22617.20    22913.08   1148.38 o
 -16   8  11    32227.85    31015.40   1599.87 o
 -14   8  11    17497.43    18851.52   1537.15 o
 -12   8  11      402.50     1421.63    747.35 o
 -10   8  11     1457.19     2086.37    862.70 o
  -8   8  11     6070.43     7469.40    960.29 o
  -6   8  11     8758.33     9244.83   1191.52 o
  -4   8  11    26929.11    25863.06   1083.93 o
  -2   8  11    32824.71    32496.79   1482.94 o
   0   8  11    40648.32    36759.70   1663.74 o
   2   8  11     5019.86     4457.62    592.28 o
   4   8  11     6892.53     6799.44    605.63 o
   6   8  11    20682.43    19650.38    924.35 o
   8   8  11    22850.31    23414.67   1026.56 o
  10   8  11     9403.79     8009.97    853.60 o
  12   8  11     5228.56     4569.87    765.51 o
  14   8  11     1509.04      594.57    597.41 o
  16   8  11      167.76      440.86    567.22 o
 -27   9  11      798.74      767.26   2061.70 o
 -25   9  11      808.44      317.22    654.07 o
 -23   9  11       17.42       79.35    586.60 o
 -21   9  11     2416.26     3060.17    706.34 o
 -19   9  11    12240.08    13069.43    976.40 o
 -17   9  11    25319.04    23757.75   1349.64 o
 -15   9  11    22881.99    21109.19   1312.00 o
 -13   9  11    13724.59    12877.35    989.33 o
 -11   9  11     4253.97     5456.24    715.53 o
  -9   9  11       68.43     -849.86    566.57 o
  -7   9  11     5713.52     8283.70   1012.73 o
  -5   9  11    20034.42    20796.25    983.74 o
  -3   9  11    20699.81    22131.95   1013.00 o
  -1   9  11    19846.13    19051.70   1589.38 o
   1   9  11    13905.36    13365.61    854.72 o
   3   9  11      700.55      536.18    472.51 o
   5   9  11     9329.84     9275.63   1049.56 o
   7   9  11    17450.21    16883.38   1191.33 o
   9   9  11    16488.82    17287.71    938.00 o
  11   9  11    13242.04    13235.90   1816.28 o
  13   9  11     6563.36     7190.57   1310.27 o
  15   9  11     4114.27     4913.73    943.90 o
 -24  10  11     1661.66     2888.07    754.31 o
 -22  10  11      680.30     -506.72    595.84 o
 -20  10  11      570.83      438.82    664.56 o
 -18  10  11     3329.11     4514.87   1171.94 o
 -16  10  11     3806.99     5311.60    818.94 o
 -14  10  11     1856.21     1718.96    669.74 o
 -12  10  11     3228.14     1752.75    845.39 o
 -10  10  11     3533.51     4116.84    890.97 o
  -8  10  11     5273.55     5104.53    908.34 o
  -6  10  11    11381.07     9423.49   1086.99 o
  -4  10  11     8632.75     8711.60    705.87 o
  -2  10  11    19360.60    19205.43   1087.59 o
   0  10  11    12006.49    10729.95    805.53 o
   2  10  11     3104.29     3571.46    725.76 o
   4  10  11      200.07      117.58    560.44 o
   6  10  11      871.15     1331.11    459.52 o
   8  10  11     1843.53     2697.80    533.51 o
  10  10  11     3532.88     2737.88    548.30 o
  12  10  11     3545.71     2461.46    688.84 o
 -21  11  11      260.38      300.11    699.95 o
 -19  11  11     1460.75     1446.32    839.16 o
 -17  11  11     2389.51     1244.13   1016.04 o
 -15  11  11      629.68      900.13    797.41 o
 -13  11  11      307.29      375.42    834.33 o
 -11  11  11      346.70      488.43    742.66 o
  -9  11  11      732.29      868.11    741.55 o
  -7  11  11      280.16      -71.38    662.62 o
  -5  11  11     2424.30     2594.62    818.05 o
  -3  11  11     4483.21     4582.43    919.83 o
  -1  11  11     1479.74     1048.10    463.63 o
   1  11  11       92.60      172.56    446.04 o
   3  11  11      328.93      477.45    473.10 o
   5  11  11      760.81      556.23    479.06 o
   7  11  11      413.21      158.72    479.76 o
   9  11  11      957.11     2285.00    746.49 o
  11  11  11     1245.54      812.65    634.32 o
 -18  12  11      481.37    -1224.45    816.30 o
 -16  12  11       31.96     1312.18    907.98 o
 -14  12  11      220.30       83.65    817.45 o
 -12  12  11     1011.05     1426.61    857.82 o
 -10  12  11      515.07      390.58    739.66 o
  -8  12  11       85.76      294.03    735.07 o
  -6  12  11       20.61     -510.86   1394.73 o
  -4  12  11      140.81     -290.46    683.30 o
  -2  12  11       36.97      351.80    701.71 o
   0  12  11      425.02      479.63    564.24 o
   2  12  11       12.16     -470.44    463.89 o
   4  12  11      187.05       79.20    495.54 o
   6  12  11       88.01     -156.86    508.98 o
   8  12  11        2.90      -38.02    517.56 o
 -15  13  11      664.26     2238.31    983.61 o
 -13  13  11       16.23      413.93    841.46 o
 -11  13  11        5.68     1496.57    887.39 o
  -9  13  11        1.44     -870.74    690.81 o
  -7  13  11       25.68     -927.57    618.38 o
  -5  13  11       66.77     -479.19    678.60 o
  -3  13  11        6.55     -227.64    690.28 o
  -1  13  11        2.31      541.41    723.79 o
   1  13  11        2.76      256.44    713.19 o
   3  13  11     1310.53      618.43    534.91 o
 -32   0  12     2023.40     2228.51   1554.07 o
 -30   0  12     4149.69     4340.25   1663.20 o
 -28   0  12     7539.26     6243.55   1337.98 o
 -26   0  12     4332.08     4108.89   1299.78 o
 -24   0  12     7122.58     6984.57   1418.74 o
 -22   0  12      138.83     -234.64   1037.86 o
 -20   0  12    13479.51    13137.82   1501.68 o
 -18   0  12    93751.70    91914.55   4212.02 o
 -16   0  12    97391.01    90074.17   2933.82 o
 -14   0  12    83474.38    75109.48   2495.99 o
 -12   0  12    62245.12    55508.01   1935.47 o
 -10   0  12      167.53      383.35    390.13 o
  -8   0  12      280.19      741.52    593.69 o
  -6   0  12    35675.29    36251.19   1395.70 o
  -4   0  12   114651.39   111580.56   3376.46 o
  -2   0  12   155529.91   155244.50   4517.99 o
   0   0  12   156217.19   166562.92   4812.16 o
   2   0  12    11501.58    14188.16    794.99 o
   4   0  12     3840.60     3693.73    458.52 o
   6   0  12    20077.96    19362.53   1651.20 o
   8   0  12    49776.82    46874.09   2909.51 o
  10   0  12    26365.55    24322.32   1970.41 o
  12   0  12    28059.12    23769.00   2926.43 o
  14   0  12    11655.10    12487.37   1195.43 o
  16   0  12     1710.50      675.71   1619.55 o
  18   0  12      414.10      417.60    732.29 o
  20   0  12    10580.06    11253.09   1281.24 o
 -33   1  12     4290.70     4489.24   1323.79 o
 -31   1  12     8351.92     9615.26   1488.59 o
 -29   1  12    14840.98    13965.25   1239.72 o
 -27   1  12    18301.04    16999.51   2280.35 o
 -25   1  12    10754.59     9721.25   1820.35 o
 -23   1  12     5222.96     4546.58    549.18 o
 -21   1  12     2484.03     2109.34    627.25 o
 -19   1  12    21905.90    20997.84   1340.32 o
 -17   1  12   106876.94   104633.70   4268.51 o
 -15   1  12    97185.85    90481.01   4298.59 o
 -13   1  12    31921.43    29843.38   1899.50 o
 -11   1  12     4796.26     5343.84    398.08 o
  -9   1  12     7892.92     8621.30    484.76 o
  -7   1  12    63284.17    64113.73   1528.19 o
  -5   1  12    50007.22    52160.76   1305.60 o
  -3   1  12   163067.81   160937.09   3311.09 o
  -1   1  12   188566.14   191510.80   3867.16 o
   1   1  12   106704.96   109438.84   2354.50 o
   3   1  12    13961.44    14381.27    570.43 o
   5   1  12     4845.33     4162.52    310.76 o
   7   1  12    21250.40    19025.50   1407.78 o
   9   1  12    34134.27    29385.59   1766.97 o
  11   1  12    38670.21    37202.87   1737.80 o
  13   1  12    24799.79    23965.29   1063.24 o
  15   1  12     1950.11     2043.57    555.80 o
  17   1  12      200.45      385.25    504.84 o
  19   1  12     7982.15     9009.17    925.44 o
  21   1  12    17427.90    17114.55   1046.74 o
 -32   2  12     3560.51     5253.71   1270.44 o
 -30   2  12     9713.51    12013.46   2995.72 o
 -28   2  12    17313.22    13624.53   1952.40 o
 -26   2  12    16743.46    17311.95   1928.94 o
 -24   2  12     8126.56     9332.20    720.05 o
 -22   2  12      286.75      391.77    472.91 o
 -20   2  12    11908.90    12011.92    843.93 o
 -18   2  12    49902.42    41926.01   1841.30 o
 -16   2  12    78755.52    65963.91  12693.91 o
 -14   2  12    78241.70    71467.09   3629.61 o
 -12   2  12    47422.68    45039.45   1876.73 o
 -10   2  12    15338.81    16342.00    717.25 o
  -8   2  12     5294.56     5530.07    475.31 o
  -6   2  12    40704.34    40575.54   1252.02 o
  -4   2  12    70198.05    69530.59   1872.13 o
  -2   2  12    85404.95    89012.16   2298.58 o
   0   2  12    42137.33    42258.58   1138.90 o
   2   2  12     6224.61     7416.01    458.78 o
   4   2  12     1058.71      649.98    378.37 o
   6   2  12    32649.48    32286.48   1025.19 o
   8   2  12    54118.43    50756.09   3209.63 o
  10   2  12    48031.69    45004.87   1523.07 o
  12   2  12    30891.87    31758.62   1191.98 o
  14   2  12    15426.34    16455.89    929.38 o
  16   2  12      811.95      884.50    503.23 o
  18   2  12      387.72      720.87    513.08 o
  20   2  12     3578.45     4318.17    779.49 o
 -31   3  12     3555.90     3858.76   1143.04 o
 -29   3  12     9552.49     8108.79   2169.58 o
 -27   3  12     8030.35     7490.76    902.07 o
 -25   3  12     2670.13     1968.08    558.85 o
 -23   3  12       21.42     -157.98    531.13 o
 -21   3  12     6138.11     6048.28    794.09 o
 -19   3  12    12900.04    13677.06    902.74 o
 -17   3  12    33403.93    30051.10   2981.54 o
 -15   3  12    24295.58    21608.95   1285.37 o
 -13   3  12    23162.62    21646.46   1626.09 o
 -11   3  12    49101.09    49800.48   1423.65 o
  -9   3  12     7319.16     7447.53    522.74 o
  -7   3  12    16793.95    17489.60    775.81 o
  -5   3  12    43543.37    40095.88   1279.18 o
  -3   3  12    41633.48    40668.77   1304.31 o
  -1   3  12    26738.05    25860.77   1006.21 o
   1   3  12     6427.63     6183.37    554.33 o
   3   3  12      670.06      483.61    450.70 o
   5   3  12     5139.08     4504.64    710.62 o
   7   3  12    37265.09    36616.48   1144.07 o
   9   3  12    55306.87    50484.92   1761.32 o
  11   3  12    40613.30    41643.64   1603.83 o
  13   3  12    20476.09    22137.06   1039.90 o
  15   3  12     8550.40     9384.67    781.79 o
  17   3  12     1063.66      797.53    738.97 o
  19   3  12      136.59     -158.15    657.72 o
 -32   4  12     2811.63     4167.13   2059.36 o
 -30   4  12     5062.19     5882.40   1153.63 o
 -28   4  12     7661.38     8879.29    790.69 o
 -26   4  12     6400.42     7062.55    927.95 o
 -24   4  12      928.84     1425.15    624.00 o
 -22   4  12     2109.55     2145.42    629.86 o
 -20   4  12       92.61      -35.28    572.45 o
 -18   4  12     1189.44      417.30    688.16 o
 -16   4  12     2039.96     2605.45    752.42 o
 -14   4  12    16197.49    15644.37   1122.82 o
 -12   4  12     8079.54     8547.16    889.58 o
 -10   4  12     1245.84     1254.58    277.64 o
  -8   4  12    28164.67    29340.59   2567.44 o
  -6   4  12    76528.27    80020.02   2115.20 o
  -4   4  12    59982.26    60082.27   1728.93 o
  -2   4  12    69225.34    68752.31   1933.29 o
   0   4  12    20673.76    19300.44    883.62 o
   2   4  12     8536.04     7669.23    626.14 o
   4   4  12     7408.24     8951.74    597.35 o
   6   4  12       65.58       31.56    356.88 o
   8   4  12     3461.66     2657.83    640.55 o
  10   4  12    11010.13    10722.79    903.26 o
  12   4  12     5966.06     7239.14    810.40 o
  14   4  12      914.63     -102.23    554.30 o
  16   4  12       11.17     -270.77    547.19 o
  18   4  12      673.06      259.94    742.16 o
  20   4  12      929.52      825.96    732.04 o
 -31   5  12      662.83     1119.71   1552.98 o
 -29   5  12      215.71     -818.98    686.92 o
 -27   5  12     1202.59     1326.33    632.95 o
 -25   5  12       11.29      191.53    578.89 o
 -23   5  12     4104.03     5052.09    785.16 o
 -21   5  12      102.16      786.19    569.77 o
 -19   5  12     3212.58     4454.26    746.18 o
 -17   5  12     7723.63     7035.40   1049.32 o
 -15   5  12     8441.78     6902.16   1986.78 o
 -13   5  12    26817.71    23468.06   1384.91 o
 -11   5  12    13369.84    12861.26   1049.29 o
  -9   5  12     4552.40     4516.45    412.33 o
  -7   5  12     1437.96     1648.21    432.47 o
  -5   5  12     3812.85     4854.34    791.00 o
  -3   5  12     1203.04     1698.30    436.75 o
  -1   5  12     1947.89     2343.33    486.72 o
   1   5  12     3712.99     3889.54    549.87 o
   3   5  12     4038.13     3186.97    546.66 o
   5   5  12       17.69     -155.97    381.93 o
   7   5  12     1759.70     1653.56    430.90 o
   9   5  12     7469.06     7740.89    837.55 o
  11   5  12     9165.43     9163.06    889.46 o
  13   5  12      797.23     1690.05    622.80 o
  15   5  12      160.78      372.68    584.70 o
  17   5  12      165.08      981.99    861.16 o
  19   5  12      208.48     1746.71    669.39 o
 -30   6  12       10.79      729.66    878.25 o
 -28   6  12       13.62        8.06    772.03 o
 -26   6  12     2226.29     1383.37    642.87 o
 -24   6  12     3272.99     2804.34    659.83 o
 -22   6  12     1548.55     1507.34    652.85 o
 -20   6  12      650.64      135.58    557.94 o
 -18   6  12      219.22      -83.76    700.21 o
 -16   6  12     5693.95     4848.77    919.94 o
 -14   6  12     4960.40     4757.19    875.17 o
 -12   6  12      884.56     1728.87    722.98 o
 -10   6  12      317.73      903.44    645.37 o
  -8   6  12     3627.53     2707.08    804.24 o
  -6   6  12      581.08      456.57    361.11 o
  -4   6  12      191.70     -122.48    373.61 o
  -2   6  12        6.57     -382.41    500.73 o
   0   6  12     2764.61     3598.03    570.05 o
   2   6  12      111.38      490.74    462.12 o
   4   6  12       21.67      638.00    413.59 o
   6   6  12      220.51     -144.60    429.56 o
   8   6  12      892.84      667.89    417.13 o
  10   6  12      844.51      474.63    570.17 o
  12   6  12      167.85      111.39    549.75 o
  14   6  12       28.64      420.19    722.81 o
  16   6  12       67.82      592.42    583.79 o
  18   6  12       28.31     -820.05    546.70 o
 -29   7  12       22.42    -1092.44   1811.42 o
 -27   7  12      107.29      507.34    723.65 o
 -25   7  12      119.54     -511.18    574.44 o
 -23   7  12      334.84     -218.72    540.26 o
 -21   7  12      210.35       71.09    528.99 o
 -19   7  12     2647.43     3536.96   1113.17 o
 -17   7  12    11406.73    12293.48   2935.70 o
 -15   7  12     8778.88    10080.80   1139.73 o
 -13   7  12     4694.06     3774.73    871.78 o
 -11   7  12     1742.59     1078.36    741.06 o
  -9   7  12     3763.08     3823.05    807.15 o
  -7   7  12     1058.70     1758.87    412.31 o
  -5   7  12      256.88      110.71    387.56 o
  -3   7  12      681.08      330.66    597.80 o
  -1   7  12      135.64      177.44    439.49 o
   1   7  12      220.10     -578.07    427.05 o
   3   7  12      421.35      117.44    570.64 o
   5   7  12     5045.16     5352.45    578.52 o
   7   7  12    11079.71    10976.65    736.12 o
   9   7  12     4518.72     5187.48   1163.54 o
  11   7  12     2162.59     2810.82    816.85 o
  13   7  12     2927.77     4085.77    748.63 o
  15   7  12      326.40     -376.96    538.06 o
  17   7  12      140.81      455.48    602.07 o
 -28   8  12     2047.41     1840.42    934.15 o
 -26   8  12     1971.09     1513.27    669.40 o
 -24   8  12      589.50      719.40    606.13 o
 -22   8  12       22.00     -192.47    557.95 o
 -20   8  12      371.41     1184.43    658.25 o
 -18   8  12     1491.46     2449.81    874.90 o
 -16   8  12     3382.93     2310.14    821.98 o
 -14   8  12     5160.89     4353.90    883.20 o
 -12   8  12      551.54     1714.33    729.23 o
 -10   8  12     1637.85     1501.58    815.78 o
  -8   8  12     8050.87     7719.49    991.02 o
  -6   8  12    10724.14    10494.14    704.59 o
  -4   8  12     9778.58    10306.12    717.83 o
  -2   8  12    19030.27    18507.23    948.29 o
   0   8  12     7753.50     6820.94    683.48 o
   2   8  12     1298.12      671.47    456.63 o
   4   8  12      210.99     -453.67    428.67 o
   6   8  12     1834.25     1413.05    481.35 o
   8   8  12     1584.50     1471.28    458.28 o
  10   8  12      593.07     1297.45    615.66 o
  12   8  12      204.19      -28.20    593.31 o
  14   8  12       15.01     -221.67    566.19 o
  16   8  12      660.78      540.93    631.82 o
 -25   9  12     1014.27       65.90    637.37 o
 -23   9  12       64.81      105.84    595.82 o
 -21   9  12      930.27     1490.23    789.83 o
 -19   9  12     2407.78     2777.94    756.88 o
 -17   9  12     7744.68    11177.31   1027.55 o
 -15   9  12    13174.45    16105.98   2037.53 o
 -13   9  12     9736.31    10269.92    920.16 o
 -11   9  12     5445.82     5997.99   1192.83 o
  -9   9  12      303.60     -627.06    617.59 o
  -7   9  12     8152.73     6032.25    941.60 o
  -5   9  12     9984.17     9444.04    693.35 o
  -3   9  12    23044.99    20944.02   1137.96 o
  -1   9  12    15590.80    15598.87    898.51 o
   1   9  12     1820.69     1886.73    506.31 o
   3   9  12      377.95      596.92    470.62 o
   5   9  12      971.64     1120.34    521.83 o
   7   9  12     5211.23     4532.90    604.06 o
   9   9  12     3902.89     3651.68    801.15 o
  11   9  12     2467.61     3206.05    721.32 o
  13   9  12     1342.17      759.74    759.31 o
 -24  10  12      485.86      186.18    690.88 o
 -22  10  12       75.33     -570.77    631.30 o
 -20  10  12     1944.38     2752.21    763.06 o
 -18  10  12     6824.01     7909.27   1443.66 o
 -16  10  12    16311.01    21016.93   1308.35 o
 -14  10  12    22512.96    27934.13   1819.07 o
 -12  10  12    12404.62    12535.83   2310.36 o
 -10  10  12     3253.20     1963.75    810.96 o
  -8  10  12     2195.45     3557.22    924.91 o
  -6  10  12    11930.45    11008.74   1134.37 o
  -4  10  12    22195.43    19851.96   2239.43 o
  -2  10  12    20425.28    17723.70   1673.89 o
   0  10  12     6849.69     6263.78    685.56 o
   2  10  12     1178.31     1327.42    489.05 o
   4  10  12      135.01       84.43    455.04 o
   6  10  12     3249.21     4239.55    713.49 o
   8  10  12    10090.89     9476.97    792.33 o
  10  10  12    11485.43    11524.16   1053.59 o
  12  10  12     9325.93    11399.40   1068.25 o
 -21  11  12      434.56     1654.38    745.91 o
 -19  11  12     2836.67     3388.60   1023.44 o
 -17  11  12     5191.55     5039.01   1100.89 o
 -15  11  12     8224.97     8139.96   1329.25 o
 -13  11  12    10614.74     9748.86   1275.21 o
 -11  11  12     4420.02     5264.66   1961.68 o
  -9  11  12      550.95      275.47   1011.13 o
  -7  11  12    12029.36    14092.75   4722.77 o
  -5  11  12    20546.33    22129.68   1553.16 o
  -3  11  12    18246.58    17655.13   2559.73 o
  -1  11  12    10724.29     9473.07    976.25 o
   1  11  12     4034.25     3300.20    602.40 o
   3  11  12      811.60      706.34    462.00 o
   5  11  12      100.99     -622.37    450.67 o
   7  11  12     5543.36     6737.23   1076.60 o
   9  11  12    11637.74    13927.73   1222.52 o
 -18  12  12     6678.13     8605.08   1836.72 o
 -16  12  12    10255.37    12850.72   2460.42 o
 -14  12  12    13062.31    13225.95   2087.19 o
 -12  12  12     9134.83    10114.11   1310.77 o
 -10  12  12     1077.11      370.12    777.82 o
  -8  12  12     1877.31     1564.82   1301.42 o
  -6  12  12     7252.38     7036.38   1078.17 o
  -4  12  12    11062.06    11341.99   1254.52 o
  -2  12  12     7322.94     7451.18   1053.15 o
   0  12  12     2870.03     3311.19   1378.91 o
   2  12  12      469.61      483.36    598.86 o
   4  12  12      164.31      135.54    503.04 o
   6  12  12     5710.39     7379.27   1591.14 o
 -15  13  12     8261.55    10739.61   1751.05 o
 -13  13  12     5843.26     6019.05   1172.20 o
 -11  13  12     1707.94     1766.47   1189.56 o
  -9  13  12      350.53      901.70    788.94 o
  -7  13  12     5211.33     4610.71   1018.92 o
  -5  13  12     8980.88     9341.24   1211.65 o
  -3  13  12     9178.37     7286.79   1117.14 o
  -1  13  12     5876.73     5533.04   1410.56 o
   1  13  12     4566.96     4911.15   1001.65 o
   3  13  12     1522.56     1378.92    652.47 o
 -33   1  13      536.90     -252.01   1078.03 o
 -31   1  13       34.54      184.44   1382.73 o
 -29   1  13      172.60     -375.14    607.22 o
 -27   1  13       46.77      400.58    959.29 o
 -25   1  13       25.01       -4.30    651.06 o
 -23   1  13      996.28     1032.56    816.87 o
 -21   1  13     2833.39     1920.74    613.36 o
 -19   1  13     4093.67     3598.40    645.94 o
 -17   1  13     8505.66     7864.58    687.62 o
 -15   1  13     4484.93     3323.91    747.12 o
 -13   1  13     2981.82     2894.69    359.58 o
 -11   1  13     9176.28     9620.03    515.45 o
  -9   1  13    17511.60    18056.62    707.59 o
  -7   1  13     3206.97     3539.36    382.31 o
  -5   1  13     1304.81     1748.05    341.69 o
  -3   1  13     9503.85    10373.83    531.20 o
  -1   1  13     3803.82     4547.65    597.16 o
   1   1  13      891.57      548.10    299.74 o
   3   1  13      433.39      242.95    275.26 o
   5   1  13      202.31      347.75    318.06 o
   7   1  13      116.59     -199.39    464.76 o
   9   1  13     4337.26     4256.64    659.97 o
  11   1  13     3157.62     2798.12    543.18 o
  13   1  13     1498.07     1337.81    532.69 o
  15   1  13      109.13     -249.67    604.16 o
  17   1  13       47.00      334.98    499.17 o
  19   1  13        5.31      431.11    537.72 o
 -32   2  13     1904.03     3316.95   1417.10 o
 -30   2  13     4417.11     6620.76   1405.93 o
 -28   2  13     9052.45     8754.78   1447.66 o
 -26   2  13    11612.73     9665.27   1438.38 o
 -24   2  13     6781.22     7570.97    683.77 o
 -22   2  13       21.69     -245.06    455.58 o
 -20   2  13       46.54     -185.15    543.28 o
 -18   2  13      159.29       89.08    924.36 o
 -16   2  13     1235.46     1349.90    598.71 o
 -14   2  13     4307.55     4238.67    455.06 o
 -12   2  13     4187.36     3924.49    547.64 o
 -10   2  13     3565.96     2783.40    412.83 o
  -8   2  13    22323.10    20617.50    862.14 o
  -6   2  13    83357.70    85256.86   2915.03 o
  -4   2  13    61917.30    56972.35   1635.24 o
  -2   2  13    61708.21    62645.75   1539.93 o
   0   2  13    28132.83    28040.30    901.50 o
   2   2  13    22667.35    21068.00    749.13 o
   4   2  13    15923.32    14954.91    835.49 o
   6   2  13     5521.58     6112.15    897.07 o
   8   2  13     4275.25     4088.84    667.16 o
  10   2  13    12217.80    10732.17    864.56 o
  12   2  13     3297.38     3499.57    659.79 o
  14   2  13      218.22      128.90    491.57 o
  16   2  13     2381.15     2800.38    605.35 o
  18   2  13     3582.28     3689.01    641.00 o
  20   2  13     1702.35     1261.23    647.03 o
 -33   3  13      112.04     1346.71   1087.76 o
 -31   3  13     4228.77     5835.93   1087.03 o
 -29   3  13    10342.75    11484.73   1064.14 o
 -27   3  13    12075.09    13048.72   1302.20 o
 -25   3  13     7391.42     7302.98    723.49 o
 -23   3  13      882.55      605.26    528.11 o
 -21   3  13     1051.20     1879.93    751.01 o
 -19   3  13      605.75     1688.92    735.27 o
 -17   3  13    18425.97    16350.37   3519.57 o
 -15   3  13    76259.09    63557.02   2387.20 o
 -13   3  13    48518.05    43218.00   1813.77 o
 -11   3  13    13519.15    14077.05    690.56 o
  -9   3  13     2355.20     1741.92    404.51 o
  -7   3  13    28287.78    26596.14   1006.01 o
  -5   3  13    26063.68    28090.22   1065.17 o
  -3   3  13    22354.91    22654.32   1158.39 o
  -1   3  13    34800.55    34619.64   1225.10 o
   1   3  13    19501.36    18807.60   1143.77 o
   3   3  13    10155.59    10277.71    573.62 o
   5   3  13       48.22      546.03    365.21 o
   7   3  13    16107.33    13004.97    933.13 o
   9   3  13    32854.21    31598.73   1616.46 o
  11   3  13    25261.00    24943.87   1279.42 o
  13   3  13     9325.86    10607.70    976.94 o
  15   3  13     1850.00      995.35    626.83 o
  17   3  13       17.16      456.66    581.66 o
  19   3  13      792.61     1268.37    641.59 o
 -32   4  13     2366.64     1664.29   1721.04 o
 -30   4  13     7819.20    11059.77   1401.82 o
 -28   4  13    12651.29    13334.63    876.32 o
 -26   4  13     9252.85    10300.64   1137.36 o
 -24   4  13      306.58      802.79    610.18 o
 -22   4  13      508.46     1047.63    577.99 o
 -20   4  13     5608.53     4598.20   1073.33 o
 -18   4  13    19323.85    16668.05   2398.76 o
 -16   4  13    33509.44    29639.52   5190.95 o
 -14   4  13    94144.52    79512.10   9847.70 o
 -12   4  13    61472.82    58075.05   2217.64 o
 -10   4  13    29234.45    28453.54    990.19 o
  -8   4  13      854.81      654.85    364.54 o
  -6   4  13    28714.29    30912.06   1120.43 o
  -4   4  13    18708.91    18109.41    871.13 o
  -2   4  13    29965.60    28564.84   1524.13 o
   0   4  13    28605.07    26232.82   1448.80 o
   2   4  13    10839.16    10494.38    730.73 o
   4   4  13       19.34     -287.02    398.25 o
   6   4  13     7274.20     8044.88    599.88 o
   8   4  13    39559.38    38396.14   2540.05 o
  10   4  13    55373.99    61042.85   2074.81 o
  12   4  13    23956.62    24976.61   1372.79 o
  14   4  13    14920.12    15339.46   1547.15 o
  16   4  13     2443.08     3734.08    734.90 o
  18   4  13       13.06     -463.25    596.40 o
 -31   5  13     5728.30     8203.62   1345.48 o
 -29   5  13    14006.64    16643.64   1096.25 o
 -27   5  13     8659.41    10664.25    927.63 o
 -25   5  13    15877.68    16747.84   1156.80 o
 -23   5  13     6471.30     5113.51    770.80 o
 -21   5  13     1470.32     -173.40    662.60 o
 -19   5  13     1542.50      776.11    696.65 o
 -17   5  13    41441.03    40301.68   3498.29 o
 -15   5  13    65479.38    61355.04   2433.15 o
 -13   5  13    45026.67    45686.76   2077.91 o
 -11   5  13    46094.32    42110.88   1839.21 o
  -9   5  13     3067.56     2352.64    379.82 o
  -7   5  13    15393.97    15888.57    791.08 o
  -5   5  13    28555.37    24434.97   1728.36 o
  -3   5  13    48864.29    44091.18   2479.71 o
  -1   5  13    55389.81    55604.48   1723.81 o
   1   5  13    29211.11    32308.49   1529.89 o
   3   5  13     4687.87     5498.84    881.18 o
   5   5  13      424.01      498.33    441.37 o
   7   5  13    17261.96    18556.49    847.37 o
   9   5  13    23087.47    24179.35   1281.68 o
  11   5  13    21340.39    19532.41   1204.96 o
  13   5  13    19647.52    18218.07   1399.68 o
  15   5  13     4470.62     4386.68    771.95 o
  17   5  13      301.30      -32.42    588.90 o
 -30   6  13     5124.58     7580.05   1105.54 o
 -28   6  13     7768.72     8980.32    910.95 o
 -26   6  13    11515.14    13415.72    987.89 o
 -24   6  13    10458.72     9653.90    995.56 o
 -22   6  13       86.07      -10.17    615.29 o
 -20   6  13     3175.11     3186.85    957.10 o
 -18   6  13    39768.19    38348.34   2807.47 o
 -16   6  13    68221.52    63775.69   2579.13 o
 -14   6  13    47808.88    48361.06   3429.53 o
 -12   6  13    33498.85    32588.43   1685.61 o
 -10   6  13    10579.26    10385.73   2132.48 o
  -8   6  13      805.73     1144.76    367.60 o
  -6   6  13    10041.03    10590.63    952.33 o
  -4   6  13    42944.48    41266.94   2862.18 o
  -2   6  13    64055.32    61299.93   2802.41 o
   0   6  13    53213.53    55607.68   1779.44 o
   2   6  13     8370.08     7858.72    731.14 o
   4   6  13       74.76     -153.72    413.77 o
   6   6  13     8206.91     7702.24    643.24 o
   8   6  13    29999.34    32016.26   1491.05 o
  10   6  13    25828.24    28565.50   1439.51 o
  12   6  13    26959.68    30966.77   1527.59 o
  14   6  13    16204.97    18580.47   1249.96 o
  16   6  13     2402.29     3809.80    900.81 o
 -29   7  13     7608.08     9084.68   1190.33 o
 -27   7  13    13063.53    15226.60   1089.46 o
 -25   7  13    16097.18    18601.25   1138.36 o
 -23   7  13     7946.42     6795.59   1024.83 o
 -21   7  13      264.48     -989.42    659.61 o
 -19   7  13     7799.65     8818.46   1129.76 o
 -17   7  13    19048.67    15287.91   1329.36 o
 -15   7  13    27241.88    27560.20   2187.04 o
 -13   7  13    16593.28    14931.93   3031.74 o
 -11   7  13     7659.94     9180.75   1043.21 o
  -9   7  13      146.41      586.99    686.65 o
  -7   7  13    28831.63    28327.58   1086.77 o
  -5   7  13    87072.45    84109.09   2316.98 o
  -3   7  13   109233.17   105350.17   2791.66 o
  -1   7  13    79156.83    77150.78   2218.61 o
   1   7  13    37710.04    37210.00   1434.64 o
   3   7  13     9279.61     8876.78    751.90 o
   5   7  13      374.14      272.17    428.83 o
   7   7  13     2517.97     3000.55    536.39 o
   9   7  13     5910.79     6261.31    876.57 o
  11   7  13     9481.04    11229.02   1267.07 o
  13   7  13     8213.22     8268.55   1494.39 o
  15   7  13     2736.37     2339.19    736.97 o
 -28   8  13     7145.70     9907.24   1200.94 o
 -26   8  13     7614.35     8365.00    922.48 o
 -24   8  13     5459.83     5368.66   1032.97 o
 -22   8  13      778.20      361.85    636.12 o
 -20   8  13     3096.53     2595.82    738.06 o
 -18   8  13    13451.05    12515.97   1313.61 o
 -16   8  13    18976.21    17733.20   1434.95 o
 -14   8  13    16434.49    15843.48   1363.63 o
 -12   8  13    12140.48    12154.57   3147.97 o
 -10   8  13     3233.83     3477.38    857.79 o
  -8   8  13       70.01     -282.86    603.69 o
  -6   8  13     8526.90     8191.33    644.26 o
  -4   8  13    35056.39    34335.51   1974.04 o
  -2   8  13    55819.23    53419.13   1727.16 o
   0   8  13    48000.70    47756.17   1620.53 o
   2   8  13     8305.43     8998.92    782.81 o
   4   8  13     1489.99      356.10    467.54 o
   6   8  13      684.87     1198.70    460.54 o
   8   8  13     3068.83     3584.08   1414.29 o
  10   8  13     4663.31     6583.74    875.83 o
  12   8  13     6631.32     7082.65    907.35 o
  14   8  13     4977.16     4209.30    800.12 o
 -25   9  13     2322.53     3844.52   1005.97 o
 -23   9  13       17.56      982.77    700.59 o
 -21   9  13     1610.01     3378.05    830.00 o
 -19   9  13    10258.72    10190.09   1004.28 o
 -17   9  13    18672.60    20356.23   1293.85 o
 -15   9  13    26139.09    25877.83   4151.45 o
 -13   9  13    17530.71    17980.48   1438.22 o
 -11   9  13     8140.26     9957.82   1125.22 o
  -9   9  13     7040.29     7581.02   1043.91 o
  -7   9  13      322.69     -399.94    606.39 o
  -5   9  13     4748.01     3945.86    542.94 o
  -3   9  13    11955.15    11554.84   1804.53 o
  -1   9  13    12427.98    11514.97   1386.79 o
   1   9  13     1706.86     1043.68    500.35 o
   3   9  13       82.97      337.89    465.24 o
   5   9  13     1380.18     1480.56    537.32 o
   7   9  13     8405.73     9313.34    875.98 o
   9   9  13     9724.58    10404.35    999.01 o
  11   9  13    13662.10    13364.54   1120.41 o
  13   9  13    11360.86    11794.75   1104.97 o
 -24  10  13     1962.77     4085.24    911.65 o
 -22  10  13      285.38      597.83    815.47 o
 -20  10  13      467.26      122.13    644.89 o
 -18  10  13     2585.31     2609.97    751.94 o
 -16  10  13     5470.59     7708.19   1364.37 o
 -14  10  13     4774.17     6829.67   1117.41 o
 -12  10  13     4154.24     3836.38    953.83 o
 -10  10  13      958.58      911.53    724.35 o
  -8  10  13      838.76     -280.20    683.99 o
  -6  10  13      925.82      270.79    690.99 o
  -4  10  13     7712.05     8545.55   1108.25 o
  -2  10  13    10163.67    10888.90    812.47 o
   0  10  13     7232.06     7988.66    762.11 o
   2  10  13     6164.03     5870.42    706.10 o
   4  10  13      220.40      802.56    508.45 o
   6  10  13      227.25       18.36    486.11 o
   8  10  13     1552.57     2734.95    653.87 o
  10  10  13     4045.25     4147.18   1008.32 o
 -21  11  13      144.24      629.28    907.89 o
 -19  11  13     1640.35     1713.36    910.46 o
 -17  11  13     1698.48      603.43    972.93 o
 -15  11  13     2299.88     1483.99    869.52 o
 -13  11  13     2190.48     3449.17    945.48 o
 -11  11  13      648.42     1578.29   1426.93 o
  -9  11  13      310.96      297.88   1745.60 o
  -7  11  13      292.14      -76.64    715.17 o
  -5  11  13      577.89      746.29    703.44 o
  -3  11  13     1558.90      795.63    758.18 o
  -1  11  13     2344.94     2008.43    540.70 o
   1  11  13      908.83      566.08    838.14 o
   3  11  13       58.49      350.82    476.37 o
   5  11  13      114.07      946.07    549.06 o
   7  11  13      438.67      457.24    521.15 o
   9  11  13      650.42     1501.65    801.62 o
 -18  12  13      111.59     -368.44    869.51 o
 -16  12  13        8.65     -901.13    789.43 o
 -14  12  13       78.35     -442.87    806.80 o
 -12  12  13      301.02      -63.77    864.34 o
 -10  12  13      289.09     -212.60    742.68 o
  -8  12  13      106.87      -61.85    731.29 o
  -6  12  13       48.94      240.60    705.66 o
  -4  12  13       59.28     -777.39    624.57 o
  -2  12  13       30.93      -71.34    673.78 o
   0  12  13        6.16      707.32   1232.67 o
   2  12  13      359.00      274.22    509.59 o
   4  12  13      330.27      777.27    541.21 o
   6  12  13       55.64     -148.84    514.29 o
 -13  13  13      302.99      934.13   1054.23 o
 -11  13  13      619.06     1584.05    986.02 o
  -9  13  13      631.44      842.76   1013.85 o
  -7  13  13      587.40      317.20    746.36 o
  -5  13  13      316.36     -357.89    719.33 o
  -3  13  13       66.65     -801.29   1299.78 o
  -1  13  13       23.19     -283.96   1103.34 o
   1  13  13      502.21      316.03    715.41 o
 -30   0  14     5407.26     4268.23   1244.13 o
 -28   0  14    22129.80    24614.05   2362.75 o
 -26   0  14    28866.14    26449.69   2576.65 o
 -24   0  14    25781.41    22055.96   2292.90 o
 -22   0  14     4702.22     3302.39   1367.45 o
 -20   0  14       49.16      157.05    523.03 o
 -18   0  14    26569.66    25833.34   1279.87 o
 -16   0  14    46102.59    42823.92   1717.01 o
 -14   0  14    56177.21    51666.00   2283.63 o
 -12   0  14    36017.64    29755.22   1325.40 o
 -10   0  14    61622.72    58490.25   2067.54 o
  -8   0  14     4760.38     5469.23    676.08 o
  -6   0  14    15249.92    16669.79   1010.03 o
  -4   0  14    57634.06    53816.48   1941.50 o
  -2   0  14   200130.38   207525.16   5952.93 o
   0   0  14    78825.89    76089.60   2530.27 o
   2   0  14    21486.80    22260.33   2847.30 o
   4   0  14     8905.21    10558.31    720.92 o
   6   0  14     1651.62     1280.14    895.99 o
   8   0  14     3074.92     3394.06   1010.58 o
  10   0  14     7845.98    10292.97   1078.30 o
  12   0  14    31523.34    34192.46   1909.84 o
  14   0  14    24746.23    24778.76   1683.39 o
  16   0  14    12697.89    12053.85   1275.55 o
  18   0  14     1369.33      117.14   1847.09 o
 -33   1  14      808.37     1881.69   1195.56 o
 -31   1  14     5322.03     5792.50    977.84 o
 -29   1  14    15658.02    15705.50   1378.97 o
 -27   1  14    18833.28    18186.48   1462.78 o
 -25   1  14    27506.12    27021.55   2492.62 o
 -23   1  14    14291.33    14292.49   2079.00 o
 -21   1  14     1388.70      897.62    556.20 o
 -19   1  14     1812.77     1438.85    596.11 o
 -17   1  14    25388.14    22467.54    834.62 o
 -15   1  14    28230.29    24955.07    875.04 o
 -13   1  14    47148.54    46642.38   1270.00 o
 -11   1  14    16316.91    15405.65    675.42 o
  -9   1  14     2632.61     2320.28    488.32 o
  -7   1  14     2275.47     2696.68    397.11 o
  -5   1  14    62938.95    58256.79   1455.32 o
  -3   1  14   156461.17   157398.80   3288.33 o
  -1   1  14   133427.27   132612.84   2825.83 o
   1   1  14    87155.95    87773.93   2002.11 o
   3   1  14    29747.96    30302.73   1537.56 o
   5   1  14     1982.64     1337.63    610.46 o
   7   1  14     8819.33     6058.89   1098.43 o
   9   1  14    12604.93    11902.63    893.74 o
  11   1  14    16861.54    17018.91   1083.17 o
  13   1  14    22151.69    23961.73   1118.82 o
  15   1  14     6876.10     6578.54    984.35 o
  17   1  14      355.55      250.68    510.62 o
  19   1  14     1217.04     1248.96    598.13 o
 -32   2  14      570.25     1558.43   1643.56 o
 -30   2  14     1989.62     1820.42    739.30 o
 -28   2  14     7993.39     7745.47   1079.89 o
 -26   2  14    22165.29    22614.89   2750.17 o
 -24   2  14    17479.88    17412.07   1076.42 o
 -22   2  14      472.15      503.12    541.53 o
 -20   2  14     8957.14    10101.37    889.89 o
 -18   2  14    51037.84    45292.36   2606.35 o
 -16   2  14    80091.41    75636.33   3454.09 o
 -14   2  14    74228.28    71494.74   2948.63 o
 -12   2  14    50595.20    50958.84   1919.17 o
 -10   2  14    32052.05    31886.63   1477.51 o
  -8   2  14     4581.85     3764.27    469.82 o
  -6   2  14     2535.48     3173.34    466.62 o
  -4   2  14    44284.35    42116.23   1186.71 o
  -2   2  14    67444.71    68818.30   1682.01 o
   0   2  14    43350.57    44850.34   1235.15 o
   2   2  14    21870.56    22896.27    809.00 o
   4   2  14     1139.83     1443.99    476.68 o
   6   2  14     6215.44     6568.81    935.28 o
   8   2  14    14684.39    13407.30    929.28 o
  10   2  14    18917.21    16581.72   1058.91 o
  12   2  14    26958.56    26134.86   1339.07 o
  14   2  14    17150.85    18972.42   1196.88 o
  16   2  14     3336.93     4307.97    841.55 o
  18   2  14      415.41      425.12    612.29 o
 -33   3  14       12.06     1771.24   1726.50 o
 -31   3  14      837.22     3720.99    949.04 o
 -29   3  14     2510.71     1913.60   1396.91 o
 -27   3  14     5422.33     4328.61    967.73 o
 -25   3  14     7383.46     6413.29    694.37 o
 -23   3  14     1061.24      722.53    889.44 o
 -21   3  14     2956.86     3755.85    798.72 o
 -19   3  14    20692.23    19789.78   2483.89 o
 -17   3  14    44978.11    36945.81   5454.51 o
 -15   3  14    56299.91    49793.87   3820.23 o
 -13   3  14    72740.09    70394.20   2809.38 o
 -11   3  14    48013.94    44129.27   1963.73 o
  -9   3  14    27667.27    24666.10   1001.48 o
  -7   3  14    11019.20    11531.63    716.07 o
  -5   3  14      781.61      726.37    418.88 o
  -3   3  14    17709.44    18556.18    902.44 o
  -1   3  14    20560.94    23476.85   1009.79 o
   1   3  14     6856.51     7602.74    684.86 o
   3   3  14     2485.28     2228.26    391.50 o
   5   3  14     1071.73      870.92    407.63 o
   7   3  14     7530.34     8260.58    798.19 o
   9   3  14    11923.58    11374.82    927.65 o
  11   3  14    25737.57    23853.28   2097.43 o
  13   3  14    24412.32    26193.38   1373.83 o
  15   3  14    10176.84    10306.98    996.78 o
  17   3  14     2809.63     3333.89    728.79 o
 -32   4  14     2317.02     2133.43   2355.65 o
 -30   4  14     5495.99     5644.25    888.79 o
 -28   4  14     6810.96     7829.23   1834.54 o
 -26   4  14     4669.66     4790.65    950.13 o
 -24   4  14     5767.76     5652.43    973.47 o
 -22   4  14     3248.22     3736.79    832.28 o
 -20   4  14      449.37      831.45    688.04 o
 -18   4  14      225.52      515.73    707.10 o
 -16   4  14     5244.55     4672.19    847.89 o
 -14   4  14     9863.56     9385.75    977.80 o
 -12   4  14     6332.28     5842.53    800.75 o
 -10   4  14     1971.58     2503.34    418.96 o
  -8   4  14     5407.30     5776.80    561.92 o
  -6   4  14    19383.84    20594.78    955.84 o
  -4   4  14    28577.79    30181.05   1263.02 o
  -2   4  14    17638.45    18189.95    923.88 o
   0   4  14    15799.95    15885.86    871.10 o
   2   4  14    17202.19    16645.42    907.77 o
   4   4  14     4722.94     5058.83    608.31 o
   6   4  14     1418.86     1466.03    594.16 o
   8   4  14       70.18      -80.57    493.19 o
  10   4  14     3195.15     3980.49    724.02 o
  12   4  14     4204.62     4103.10    738.33 o
  14   4  14     3079.80     2755.88    708.71 o
  16   4  14      599.51      290.83    870.34 o
  18   4  14       54.03     -712.43    575.39 o
 -31   5  14      595.59     1354.84    981.81 o
 -29   5  14     1190.00      857.52    606.22 o
 -27   5  14     3571.13     2584.56    733.16 o
 -25   5  14      509.11      221.66    622.35 o
 -23   5  14     1193.78     -218.63    695.65 o
 -21   5  14     1610.75      881.80    927.64 o
 -19   5  14     2136.91     2790.37    985.48 o
 -17   5  14      211.25      767.02    708.91 o
 -15   5  14    17878.64    16935.55   1282.19 o
 -13   5  14     4725.48     3900.90    813.42 o
 -11   5  14      150.58      -95.39    614.66 o
  -9   5  14      271.36      379.55    355.72 o
  -7   5  14     4026.99     4387.10    598.56 o
  -5   5  14     3247.32     2673.95    520.95 o
  -3   5  14     2086.93     1913.95    504.46 o
  -1   5  14      809.69      305.64    471.77 o
   1   5  14     4925.75     5581.66    646.47 o
   3   5  14     6838.77     7365.96    706.24 o
   5   5  14     1539.37     1917.81    491.43 o
   7   5  14       69.78      279.82    536.30 o
   9   5  14     3542.90     3872.36    718.20 o
  11   5  14     2937.32     3883.53    731.45 o
  13   5  14     1612.63     1815.07    647.53 o
  15   5  14      686.98     1523.71    669.64 o
  17   5  14       37.53     -200.88    613.25 o
 -30   6  14     1101.94      957.87    802.29 o
 -28   6  14      358.14     -310.24    904.64 o
 -26   6  14       34.78      415.93    573.69 o
 -24   6  14      396.32      888.59   1127.35 o
 -22   6  14     1076.33     1890.53   1130.08 o
 -20   6  14      551.56     -321.87   1169.92 o
 -18   6  14      225.28     1210.26   1106.07 o
 -16   6  14     1217.41     1140.83    869.25 o
 -14   6  14     2620.88     4308.78   1211.93 o
 -12   6  14     2848.61     4006.76    986.02 o
 -10   6  14     4437.40     5966.13   1919.66 o
  -8   6  14     6104.46     6711.20    558.78 o
  -6   6  14     3064.27     2020.56    555.99 o
  -4   6  14      365.28      223.04    446.52 o
  -2   6  14     3910.52     4435.09    615.23 o
   0   6  14       42.68     -245.41    456.97 o
   2   6  14     4411.48     5108.24    716.83 o
   4   6  14     4821.02     4603.48    619.84 o
   6   6  14      125.10     -165.45    367.19 o
   8   6  14      116.56      601.58    603.35 o
  10   6  14      520.23     1018.49    648.94 o
  12   6  14        2.54      415.10    579.74 o
  14   6  14      327.34      250.53    616.26 o
  16   6  14        8.53      -21.12    608.52 o
 -29   7  14      325.39      329.84    775.16 o
 -27   7  14       33.46     -619.52    686.22 o
 -25   7  14      602.02     -144.32    658.51 o
 -23   7  14       53.33    -1059.38    734.31 o
 -21   7  14      756.42     1097.29    754.26 o
 -19   7  14     3433.35     4423.55    945.77 o
 -17   7  14     5867.72     7342.37   2366.02 o
 -15   7  14     3351.95     5510.94    930.53 o
 -13   7  14     3148.74     4411.73    867.54 o
 -11   7  14     1852.00     1745.53    758.56 o
  -9   7  14     1793.67     1314.61    729.26 o
  -7   7  14      749.10      372.36    401.16 o
  -5   7  14     1359.62     2187.94    501.82 o
  -3   7  14      702.05      461.15    462.32 o
  -1   7  14      594.88      170.77    465.87 o
   1   7  14      720.72     1017.17    488.27 o
   3   7  14     1274.56     1294.94    473.03 o
   5   7  14     2458.55     2671.35    565.79 o
   7   7  14     2444.51     2527.57    703.15 o
   9   7  14     2742.89     3090.07    718.39 o
  11   7  14     3820.34     2700.90    727.28 o
  13   7  14     2312.37     2637.61    971.60 o
  15   7  14      544.44     -304.42    828.30 o
 -28   8  14     3851.78     4370.54    888.32 o
 -26   8  14     4586.13     6045.97    949.56 o
 -24   8  14     4162.43     4002.97    824.69 o
 -22   8  14     2199.83     1828.18    715.62 o
 -20   8  14      578.28      928.17    781.25 o
 -18   8  14      165.46      572.77    753.17 o
 -16   8  14      750.64       30.81    727.16 o
 -14   8  14     1696.08      748.33    705.32 o
 -12   8  14     6535.34     6816.69    976.11 o
 -10   8  14     3134.85     2960.74    810.32 o
  -8   8  14     1984.98      887.79    658.66 o
  -6   8  14     6591.98     5700.65    579.68 o
  -4   8  14    10262.75     9673.38    731.68 o
  -2   8  14    17090.43    15626.81    941.45 o
   0   8  14    12824.70    13967.75   1235.15 o
   2   8  14    11196.76    10947.38    843.82 o
   4   8  14     4558.70     5581.04    874.57 o
   6   8  14      281.63      170.81    464.74 o
   8   8  14      202.42      135.16    700.48 o
  10   8  14     1396.21     1698.80    668.03 o
  12   8  14     1510.91     1836.99    685.93 o
  14   8  14      450.52     -881.82    587.88 o
 -25   9  14     3504.52     5081.43    910.92 o
 -23   9  14     2840.79     4324.24    979.45 o
 -21   9  14     1184.42     1454.47    683.31 o
 -19   9  14       57.08      347.45    637.33 o
 -17   9  14     1773.28     2203.51    880.95 o
 -15   9  14     5453.54     7189.02   1064.94 o
 -13   9  14     9806.60    10439.34   1189.68 o
 -11   9  14     7283.88     6546.27   1002.11 o
  -9   9  14       89.48     -375.27    831.60 o
  -7   9  14     2268.67     2335.79    765.03 o
  -5   9  14     8412.61     7813.83   1002.65 o
  -3   9  14    14303.48    11375.97   1209.02 o
  -1   9  14    11276.80    12206.86    872.98 o
   1   9  14    10157.26    10257.52    833.83 o
   3   9  14     4752.55     5114.58    698.27 o
   5   9  14      357.14      158.06    477.71 o
   7   9  14      315.30      840.09    814.85 o
   9   9  14     3520.07     4055.74   1246.98 o
  11   9  14     4621.90     4440.78    923.69 o
 -24  10  14     1814.46     1442.99    782.56 o
 -22  10  14     1066.47     1718.56    771.07 o
 -20  10  14      166.23     -774.31    863.66 o
 -18  10  14     1595.16     1146.90    656.64 o
 -16  10  14    11958.43     9823.78   1287.09 o
 -14  10  14    14585.60    17523.69   1504.32 o
 -12  10  14     9211.20    10546.79   1226.93 o
 -10  10  14     1631.97     1645.71    814.44 o
  -8  10  14      468.82      342.78    699.38 o
  -6  10  14     2345.46     3584.90    873.63 o
  -4  10  14     7907.51     8531.15   1077.24 o
  -2  10  14     9750.15     9436.51    866.54 o
   0  10  14     8851.34    10213.90    838.92 o
   2  10  14     6357.79     6781.72    756.16 o
   4  10  14     1638.68     1910.82    553.28 o
   6  10  14      565.95      490.82    590.41 o
   8  10  14     5421.40     5862.86   1480.95 o
  10  10  14     9896.21     8989.83   1189.56 o
 -21  11  14      208.98     -309.28    878.59 o
 -19  11  14     1765.25     1109.35   3687.09 o
 -17  11  14     7199.18     9259.15   1310.71 o
 -15  11  14    13047.70    13351.80   1434.15 o
 -13  11  14    13003.84    13423.00   1405.42 o
 -11  11  14     9456.76    10125.80   1252.41 o
  -9  11  14     3265.79     4619.81   1065.69 o
  -7  11  14       50.72     1065.21    759.88 o
  -5  11  14     4307.49     2840.37   1046.05 o
  -3  11  14    11230.22    11595.23   1232.06 o
  -1  11  14    15779.24    14814.66   1321.74 o
   1  11  14    11374.80    10540.07    959.49 o
   3  11  14     6058.99     6556.04    926.63 o
   5  11  14      607.07     1077.72    782.11 o
   7  11  14     1467.90     1926.80    617.75 o
 -18  12  14     4283.72     6375.78   1238.17 o
 -16  12  14    12284.69    14818.76   1577.95 o
 -14  12  14    18565.32    19852.69   2158.67 o
 -12  12  14    17191.79    21400.71   1872.74 o
 -10  12  14     9192.28    10103.83   1300.37 o
  -8  12  14     1155.90     1570.41    837.95 o
  -6  12  14      206.00    -1008.11    672.08 o
  -4  12  14     2489.40     2240.29    857.71 o
  -2  12  14     5459.99     4766.59    982.89 o
   0  12  14     6639.25     7460.16   1809.99 o
   2  12  14     3023.12     2661.75    634.54 o
   4  12  14      235.50     1100.98    577.69 o
 -11  13  14     5357.43     7514.95   1237.75 o
  -9  13  14      922.94      682.15    862.69 o
  -7  13  14      245.62      191.08    793.40 o
  -5  13  14     3848.42     4142.42    990.42 o
  -3  13  14     7702.26     8193.98   1164.16 o
 -33   1  15       66.54      -99.31   1594.45 o
 -31   1  15      573.22     1484.21    753.50 o
 -29   1  15      333.19      213.48    925.46 o
 -27   1  15      399.48      145.22    717.52 o
 -25   1  15      236.38      -55.33    708.40 o
 -23   1  15     1552.78     1249.81    816.10 o
 -21   1  15     3925.59     4208.01    672.11 o
 -19   1  15       85.69     -220.77    508.50 o
 -17   1  15     4977.56     6110.38    494.30 o
 -15   1  15    10491.16     9858.55    712.61 o
 -13   1  15     9631.05     9622.63    564.83 o
 -11   1  15     6056.17     7021.37    508.57 o
  -9   1  15      753.75      342.56    334.19 o
  -7   1  15      115.52     -108.33    299.81 o
  -5   1  15      106.24      480.19    329.82 o
  -3   1  15      597.87      515.68    331.78 o
  -1   1  15     1588.87     1557.06    379.37 o
   1   1  15     6659.50     7667.20    509.66 o
   3   1  15      226.43       25.69    371.84 o
   5   1  15      211.34      588.11    605.66 o
   7   1  15      199.55       83.88    532.76 o
   9   1  15      684.75     -328.83    565.10 o
  11   1  15     1017.55      741.20    565.35 o
  13   1  15     3442.56     2768.13    672.20 o
  15   1  15     1803.38     1928.68    630.74 o
  17   1  15     1478.67     1715.21    686.57 o
 -32   2  15     2251.42     1009.49   1070.60 o
 -30   2  15     4477.37     6341.43   1615.73 o
 -28   2  15     5375.85     5500.30   1020.40 o
 -26   2  15     4284.22     4408.35    963.89 o
 -24   2  15    10292.42    13149.27   1575.35 o
 -22   2  15    13804.69    14591.69    989.59 o
 -20   2  15    10989.35    10072.64    895.47 o
 -18   2  15      232.66     -741.23    541.04 o
 -16   2  15     1003.81     1062.89    541.69 o
 -14   2  15     3238.80     3367.63    484.71 o
 -12   2  15     1002.51      687.77    404.08 o
 -10   2  15      181.82        4.50    461.44 o
  -8   2  15     4446.07     4904.33    482.74 o
  -6   2  15     8926.98     8459.79    654.03 o
  -4   2  15    25961.17    25502.15    903.82 o
  -2   2  15    30318.63    28585.30    965.54 o
   0   2  15    26377.15    25109.51    890.91 o
   2   2  15    33493.06    37568.51   1353.03 o
   4   2  15    13876.60    14217.27    830.76 o
   6   2  15       84.59     1004.72    594.33 o
   8   2  15     3372.58     4655.49   1298.15 o
  10   2  15     2192.84     2036.35    674.74 o
  12   2  15     2531.10     1905.69    646.18 o
  14   2  15      469.38     -235.96    542.47 o
  16   2  15       66.55       61.55    581.49 o
  18   2  15      131.84      666.16    612.84 o
 -33   3  15       21.32    -2239.43   1492.95 o
 -31   3  15      570.05     1473.28    749.71 o
 -29   3  15     3462.26     2844.32    895.93 o
 -27   3  15     6572.68     7080.99   1129.18 o
 -25   3  15     9145.72     8345.53    880.49 o
 -23   3  15     4512.74     4815.18    765.65 o
 -21   3  15     1558.58     1136.45    709.77 o
 -19   3  15       68.47     -326.48    865.43 o
 -17   3  15    14485.80    13702.47   1957.32 o
 -15   3  15    35818.11    29992.24   1552.02 o
 -13   3  15    64531.79    58790.93   3229.41 o
 -11   3  15    58826.20    53931.63   2299.68 o
  -9   3  15     5239.14     6751.51    968.59 o
  -7   3  15      430.35      -32.28    414.79 o
  -5   3  15     1125.96      802.47    440.21 o
  -3   3  15    18939.00    19389.22    947.49 o
  -1   3  15    20535.19    20629.08    977.83 o
   1   3  15    24574.69    23744.79    886.10 o
   3   3  15    16552.40    15629.50    861.20 o
   5   3  15      706.88      658.45    615.89 o
   7   3  15     5528.65     5907.62   1384.91 o
   9   3  15    14813.96    14743.22   1047.59 o
  11   3  15    10775.27    11651.02    993.21 o
  13   3  15     9228.50    10174.40    977.48 o
  15   3  15     5321.07     5969.98    836.81 o
  17   3  15     2346.65     2145.53    715.80 o
 -32   4  15        9.39    -1193.47    795.64 o
 -30   4  15      877.03     2472.22    968.56 o
 -28   4  15     6608.53     7348.70   1181.30 o
 -26   4  15     5154.56     5088.49    948.69 o
 -24   4  15     7126.86     7878.81   1027.67 o
 -22   4  15     1196.58     2093.75    963.65 o
 -20   4  15       35.97      951.72    693.06 o
 -18   4  15      921.25     1002.25    745.41 o
 -16   4  15    46384.77    41137.89   1905.38 o
 -14   4  15    65123.79    58860.86   4820.99 o
 -12   4  15    67507.07    62562.23   2374.58 o
 -10   4  15    72723.83    68769.59   5312.60 o
  -8   4  15     1922.82     2286.50    508.00 o
  -6   4  15       66.78      -51.53    424.89 o
  -4   4  15     3867.06     4471.02    598.67 o
  -2   4  15    26088.38    25732.39   1119.64 o
   0   4  15    26386.46    25516.86   1121.00 o
   2   4  15    25101.73    23280.13   1742.41 o
   4   4  15    12387.90    12898.84    810.96 o
   6   4  15       15.31      155.64    594.25 o
   8   4  15     9674.38     8428.97    852.38 o
  10   4  15    11851.87    13930.85   1320.34 o
  12   4  15    15376.16    16927.29   1167.61 o
  14   4  15     8464.02     8415.23    925.99 o
  16   4  15     2256.30     1836.72    701.51 o
 -31   5  15     1862.07     2095.77   1064.88 o
 -29   5  15     5400.10     7348.17   1214.58 o
 -27   5  15    11240.25    10791.64   1214.46 o
 -25   5  15    12699.79    13095.63   1302.27 o
 -23   5  15     2223.85     2197.03    786.76 o
 -21   5  15     5664.45     3533.86    860.37 o
 -19   5  15      555.29      456.85    660.87 o
 -17   5  15    23539.34    23176.91   1496.47 o
 -15   5  15    26906.40    26267.86   1538.14 o
 -13   5  15    64203.24    62193.84   2442.24 o
 -11   5  15    29346.43    28431.39   1970.96 o
  -9   5  15     5798.20     5506.54    553.42 o
  -7   5  15       38.57     -524.11    390.09 o
  -5   5  15     6667.79     6548.76    779.50 o
  -3   5  15    26323.72    26129.09   1141.67 o
  -1   5  15    56817.72    53110.50   2450.76 o
   1   5  15    49654.72    51050.86   1710.06 o
   3   5  15    29357.95    28188.87   1208.69 o
   5   5  15     9432.74    10465.13    779.88 o
   7   5  15      142.35      -84.90    632.74 o
   9   5  15     5439.62     6620.41    823.15 o
  11   5  15    11337.12    12893.96   1161.86 o
  13   5  15    10455.85    12223.76   1087.41 o
  15   5  15     6112.80     5818.23   1113.37 o
 -30   6  15     1836.25     2567.46    975.10 o
 -28   6  15     5129.11     5631.68    890.57 o
 -26   6  15    12404.98    13355.29   1572.62 o
 -24   6  15    11967.73    11536.72   2840.75 o
 -22   6  15     1945.59     1213.09    787.01 o
 -20   6  15       40.88      231.49    691.60 o
 -18   6  15    11053.20     9029.90   1083.22 o
 -16   6  15    36249.13    34796.73   1812.08 o
 -14   6  15    55212.02    48032.79   2144.15 o
 -12   6  15    33498.78    33541.75   1724.79 o
 -10   6  15    20765.37    22283.89   1396.21 o
  -8   6  15     7688.87     7799.22    624.62 o
  -6   6  15      226.61      110.74    435.28 o
  -4   6  15     4917.60     5094.84    642.57 o
  -2   6  15    41362.45    42632.45   1779.36 o
   0   6  15    45217.86    45475.04   1602.57 o
   2   6  15    17948.22    18822.32   1237.28 o
   4   6  15     4784.40     4676.05    789.62 o
   6   6  15     1195.40      726.19    922.18 o
   8   6  15     8719.07     8467.44    934.51 o
  10   6  15    14935.96    15328.06   1162.24 o
  12   6  15    20227.88    21463.03   1343.48 o
  14   6  15    14623.24    14336.92   1181.81 o
 -29   7  15     5535.04     6802.00   1182.57 o
 -27   7  15    15331.68    16769.48   1308.63 o
 -25   7  15    25144.97    26671.79   1836.72 o
 -23   7  15    18963.11    18072.86   1541.53 o
 -21   7  15     7031.25     6617.68   1096.16 o
 -19   7  15       35.73      229.67    690.15 o
 -17   7  15     9590.30     9327.15   1113.11 o
 -15   7  15    11086.88    11056.54   2468.61 o
 -13   7  15     9710.84     9771.43   1072.06 o
 -11   7  15    16561.33    15937.73   1251.09 o
  -9   7  15     8622.20     7479.63    954.15 o
  -7   7  15       17.27      176.91    450.64 o
  -5   7  15     6651.48     5699.92    624.38 o
  -3   7  15    30359.11    30039.56   1632.79 o
  -1   7  15    62099.92    65468.04   2034.63 o
   1   7  15    37771.40    38995.63   1488.74 o
   3   7  15    17607.54    17061.89   1017.74 o
   5   7  15     6442.88     5878.43    712.39 o
   7   7  15       38.56     -759.53    667.66 o
   9   7  15     3994.35     6493.36    905.14 o
  11   7  15     8772.57     9992.08   1018.10 o
  13   7  15    11470.39    12865.22   1140.77 o
 -28   8  15     5654.30     6277.60   1000.06 o
 -26   8  15    12217.63    15193.14   1272.83 o
 -24   8  15    14205.81    13668.87   1188.76 o
 -22   8  15     4673.12     5163.44   1020.30 o
 -20   8  15      277.77      111.46   1245.76 o
 -18   8  15     2382.96     2612.15   1026.40 o
 -16   8  15     9968.22    10071.56   1196.69 o
 -14   8  15     7497.93     6213.81    991.74 o
 -12   8  15    10569.21     9403.64   1100.15 o
 -10   8  15    18680.79    18466.12   1361.82 o
  -8   8  15     5372.25     5318.95    871.98 o
  -6   8  15     1948.82     1664.90    691.49 o
  -4   8  15    12976.97    12592.64    824.97 o
  -2   8  15    40693.30    40442.05   1605.19 o
   0   8  15    41869.98    42585.04   1960.38 o
   2   8  15    21405.97    21154.39   1140.63 o
   4   8  15    10089.75    11403.48    911.19 o
   6   8  15      897.59      538.74    677.52 o
   8   8  15       81.61     -323.91    795.04 o
  10   8  15     3408.72     4027.75    782.41 o
  12   8  15     7166.07     7397.31   1216.50 o
 -25   9  15     2757.71     2650.16   1374.22 o
 -23   9  15     1782.42     2167.49    763.74 o
 -21   9  15      686.14      711.51    654.37 o
 -19   9  15     6205.23     7276.70   1145.03 o
 -17   9  15    10278.49    13028.71   2115.01 o
 -15   9  15    13587.20    15629.48   1767.97 o
 -13   9  15    10389.89    11516.71   1251.22 o
 -11   9  15    13185.25    13728.68   1288.59 o
  -9   9  15     6829.22     8147.03   1058.94 o
  -7   9  15     1046.04     1073.78    721.97 o
  -5   9  15      295.85      137.69    632.41 o
  -3   9  15     6510.75     8283.01    901.79 o
  -1   9  15     8008.35     8128.96    764.17 o
   1   9  15     3525.92     2914.66    614.87 o
   3   9  15     1188.89      759.74    620.74 o
   5   9  15       71.48       99.45    476.55 o
   7   9  15       51.89     -150.41    673.80 o
   9   9  15     2334.66     2070.49    846.45 o
  11   9  15     5199.21     7474.85   1154.75 o
 -24  10  15      933.64      932.06    767.40 o
 -22  10  15      148.28     -575.99    661.00 o
 -20  10  15      118.45      239.81    871.43 o
 -18  10  15     1173.69      697.01    638.87 o
 -16  10  15     2395.83     2178.67    864.40 o
 -14  10  15     4380.69     8301.44   1201.02 o
 -12  10  15     5342.90     6093.79   1057.77 o
 -10  10  15     5302.40     4507.72    952.01 o
  -8  10  15     3762.84     3198.98    865.04 o
  -6  10  15      107.31      816.33    709.53 o
  -4  10  15     3604.98     2960.59    845.60 o
  -2  10  15     4576.01     4301.17   2260.71 o
   0  10  15     8831.88     8746.15    818.25 o
   2  10  15     3964.68     2149.98    594.41 o
   4  10  15     2245.48     2387.31    582.50 o
   6  10  15     1011.96     -171.94    637.79 o
   8  10  15       94.14      286.75    728.50 o
 -21  11  15        0.04      467.29    962.12 o
 -19  11  15      113.21     -966.75    920.54 o
 -17  11  15      536.23     1546.16    879.14 o
 -15  11  15     3117.82     1865.65    926.06 o
 -13  11  15     4206.84     4608.37   1254.49 o
 -11  11  15     4470.13     4062.80    952.35 o
  -9  11  15     1559.38     1115.85    790.10 o
  -7  11  15      288.74        2.84    753.13 o
  -5  11  15       18.38     -593.65    943.46 o
  -3  11  15      637.51       68.46    649.66 o
  -1  11  15      451.82      512.22    712.45 o
   1  11  15     1083.19      551.50    967.87 o
   3  11  15      513.14     -168.06    523.43 o
   5  11  15      366.24      480.61    558.69 o
 -16  12  15       29.07     2475.34   1017.07 o
 -14  12  15      724.25      300.30   1559.52 o
 -12  12  15      384.70       28.47    836.03 o
 -10  12  15        4.75     1009.41    849.67 o
  -8  12  15       28.32     1042.74    817.97 o
  -6  12  15        5.58      -12.19    725.42 o
  -4  12  15       10.36     -168.09    692.05 o
  -2  12  15        2.05      590.10   1028.04 o
   0  12  15       17.62      231.95    721.39 o
   2  12  15      140.90      806.85    759.47 o
  -9  13  15     1891.07     2984.49    988.11 o
  -7  13  15      547.47     1191.58    855.97 o
 -32   0  16      345.56     1171.01    953.83 o
 -30   0  16     1977.71     4281.32   1301.97 o
 -28   0  16    10536.75    15337.67   2107.38 o
 -26   0  16    25067.29    23682.05   2629.04 o
 -24   0  16    38707.83    44717.61   3376.60 o
 -22   0  16    10577.50     9482.64   1761.42 o
 -20   0  16       93.07     -254.28   1153.55 o
 -18   0  16     8662.11     9294.62    826.69 o
 -16   0  16    15380.80    14303.52    980.63 o
 -14   0  16    66134.87    54147.60   7323.97 o
 -12   0  16   117892.95   113191.58   3591.87 o
 -10   0  16   116229.34   108292.25   3446.05 o
  -8   0  16    38748.13    36673.35   1887.47 o
  -6   0  16     5005.28     6726.35   1734.14 o
  -4   0  16    20483.84    21837.95   1455.85 o
  -2   0  16    33459.31    32411.41   1456.88 o
   0   0  16    28659.16    28915.59   1338.64 o
   2   0  16    26540.72    26582.77   1400.73 o
   4   0  16     2399.28     3271.83   1006.21 o
   6   0  16      534.75       17.46    750.84 o
   8   0  16      265.52      320.85    804.32 o
  10   0  16    18534.49    19693.21   2001.52 o
  14   0  16    39103.15    38675.96   2833.12 o
  16   0  16    25159.40    23463.78   2318.00 o
 -33   1  16      457.59     -305.57    924.36 o
 -31   1  16      707.49      310.31    706.26 o
 -29   1  16     6935.47     9682.01   1449.84 o
 -27   1  16    20653.54    20814.94   1669.20 o
 -25   1  16    33659.45    38464.69   2100.34 o
 -23   1  16    22849.91    23411.40   1735.15 o
 -21   1  16    15520.53    14667.00   1365.76 o
 -19   1  16      753.23      116.58    545.48 o
 -17   1  16     1655.78     1276.13    874.93 o
 -15   1  16    14733.13    13953.64    893.40 o
 -13   1  16    46706.42    42543.21   1231.32 o
 -11   1  16    51680.88    50940.29   1390.86 o
  -9   1  16    36126.11    38147.88   1144.74 o
  -7   1  16      722.98      180.66    354.41 o
  -5   1  16     5368.86     4845.36    489.09 o
  -3   1  16    39645.44    39322.21   1151.45 o
  -1   1  16    68281.30    66838.42   1663.67 o
   1   1  16    56737.92    56449.84   2515.29 o
   3   1  16    40902.32    39019.68   1789.39 o
   5   1  16    14704.68    15042.24   1167.44 o
   7   1  16      930.05      377.55    582.55 o
   9   1  16     1893.10     1573.84    675.81 o
  11   1  16    16113.52    12599.17   2528.09 o
  13   1  16    14907.10    16805.75   1395.18 o
  15   1  16    10023.66    11250.78   1041.87 o
  17   1  16     4373.34     4367.54    805.70 o
 -32   2  16      284.97     -440.71   1139.90 o
 -30   2  16      462.57      991.68    761.21 o
 -28   2  16     6557.86     5614.24   1056.55 o
 -26   2  16    10799.08    10769.91   1333.20 o
 -24   2  16    19586.46    19274.92   1675.72 o
 -22   2  16    12563.38    10847.77    915.18 o
 -20   2  16      284.35      -42.59    539.18 o
 -18   2  16     4792.13     4523.93    713.69 o
 -16   2  16    13382.63    12364.80   1149.55 o
 -14   2  16    42386.43    39696.84   1339.92 o
 -12   2  16    48139.85    46643.22   1341.13 o
 -10   2  16    26167.12    27188.48    989.13 o
  -8   2  16    12419.39    13364.96    890.31 o
  -6   2  16      685.21       71.32    365.72 o
  -4   2  16    12895.91    12301.98    668.88 o
  -2   2  16    39882.43    39472.65   1184.58 o
   0   2  16    52942.76    51646.18   1400.51 o
   2   2  16    45871.57    48894.39   1593.57 o
   4   2  16    31277.15    32901.44   2606.12 o
   6   2  16     9211.11     8546.92    976.12 o
   8   2  16       77.71      724.18    610.89 o
  10   2  16     5618.43     5507.60    912.52 o
  12   2  16    11517.28    11725.58   1200.21 o
  14   2  16     9083.57    10150.94    986.02 o
  16   2  16     6525.50     6398.18   1071.19 o
 -31   3  16       10.64     -123.89    700.89 o
 -29   3  16      807.99     1426.59    811.43 o
 -27   3  16     1545.74      883.09    817.61 o
 -25   3  16     1949.57     1485.53    634.23 o
 -23   3  16     3933.75     3830.12   1700.70 o
 -21   3  16     4109.56     2089.61   2346.92 o
 -19   3  16       56.03      -95.18    657.15 o
 -17   3  16    11059.18    10243.08   1473.85 o
 -15   3  16    35794.50    33019.12   1635.58 o
 -13   3  16    58130.94    53372.30   3386.42 o
 -11   3  16    58571.53    53339.19   1657.72 o
  -9   3  16    42219.05    40155.11   2918.71 o
  -7   3  16    11151.18    10105.14    751.03 o
  -5   3  16      358.47     -214.48    443.96 o
  -3   3  16     6005.47     5401.29    623.39 o
  -1   3  16    23265.68    23990.57    925.59 o
   1   3  16    27361.43    28693.80   1421.00 o
   3   3  16    16431.97    18360.40   2032.32 o
   5   3  16     3776.81     4594.66    841.41 o
   7   3  16        0.54     -368.46    563.26 o
   9   3  16     5087.48     5026.47    879.32 o
  11   3  16     9334.98    10028.74    965.90 o
  13   3  16     8589.05     9213.19    950.80 o
  15   3  16     6385.64     5160.20    818.88 o
 -32   4  16      523.98     1558.58    977.96 o
 -30   4  16     3356.89     4518.35   1225.57 o
 -28   4  16     6310.27     5521.71   1105.10 o
 -26   4  16     2317.65     2872.77    842.08 o
 -24   4  16     2271.22     3194.00   1026.40 o
 -22   4  16     5116.94     4432.04    856.07 o
 -20   4  16     6122.64     5335.48   2512.26 o
 -18   4  16      158.76      -90.33    634.75 o
 -16   4  16     6676.63     5358.66    897.25 o
 -14   4  16    10639.25     8216.29    960.78 o
 -12   4  16    10403.67     8963.50    969.12 o
 -10   4  16     2653.74     3300.75    542.65 o
  -8   4  16      188.20      288.27    440.12 o
  -6   4  16      349.38      870.48    486.66 o
  -4   4  16     1752.61     1041.91    515.22 o
  -2   4  16    11225.13    11242.21    814.62 o
   0   4  16    19380.64    20299.04   1063.43 o
   2   4  16    21990.05    22046.33   1052.78 o
   4   4  16    17272.14    15906.38   1252.07 o
   6   4  16     4359.12     5087.12   1179.74 o
   8   4  16      293.59     -124.83    632.46 o
  10   4  16     1155.32     1253.01    806.50 o
  12   4  16     1292.98     1560.98    706.44 o
  14   4  16     1659.92     1264.49    657.92 o
  16   4  16      704.62     1764.41    708.92 o
 -31   5  16      246.05      258.79    730.62 o
 -29   5  16      906.81      821.78   1122.99 o
 -27   5  16      356.02     1642.29    807.02 o
 -25   5  16      755.75     -117.16    713.86 o
 -23   5  16     1199.14     1130.03    767.25 o
 -21   5  16      114.59     -589.27   1071.69 o
 -19   5  16      218.85      172.40    708.82 o
 -17   5  16     4048.80     5114.43    889.39 o
 -15   5  16     1300.10     1813.37    751.07 o
 -13   5  16     1936.34     1551.55    990.94 o
 -11   5  16    15430.89    12723.13   1127.40 o
  -9   5  16      138.90     -268.05    430.25 o
  -7   5  16     1688.35     2495.59    603.28 o
  -5   5  16     1462.14     1485.41    532.84 o
  -3   5  16     1823.26     1188.92    524.78 o
  -1   5  16     3690.25     3448.52    596.18 o
   1   5  16     5866.76     6744.41    702.48 o
   3   5  16     3178.88     3778.82    591.23 o
   5   5  16      927.24     1295.25    712.94 o
   7   5  16      980.27     1058.77    721.26 o
   9   5  16     3026.80     1669.37    804.86 o
  11   5  16     1213.48     1037.49    629.05 o
  13   5  16     1412.16     1181.74    650.98 o
  15   5  16      994.00     1734.56    704.67 o
 -30   6  16      209.65     1032.64    911.56 o
 -28   6  16      209.41     1565.01    832.34 o
 -26   6  16      198.80      463.26    812.95 o
 -24   6  16        5.49     -238.69   1078.79 o
 -22   6  16      892.74     1333.58    794.22 o
 -20   6  16      344.87     -184.18    874.71 o
 -18   6  16     1024.56     1748.18    735.79 o
 -16   6  16     2253.36     2564.69    926.55 o
 -14   6  16      451.27      587.92    681.29 o
 -12   6  16      498.97      -69.65   1070.60 o
 -10   6  16       10.54       58.55    663.06 o
  -8   6  16       19.24      288.95    414.84 o
  -6   6  16      327.51      -84.27    453.42 o
  -4   6  16     4466.65     4200.16    782.08 o
  -2   6  16     2151.35     2208.22    556.63 o
   0   6  16       72.07     -345.13    439.54 o
   2   6  16      162.68      735.14    479.12 o
   4   6  16     1167.78     1557.09    523.25 o
   6   6  16       65.94      730.26    693.73 o
   8   6  16      932.10     1714.84    768.87 o
  10   6  16      681.63     1832.65    789.48 o
  12   6  16        2.49     -267.25    606.86 o
  14   6  16      112.08      651.09    669.73 o
 -29   7  16       96.46       69.26    862.36 o
 -27   7  16       10.51     -198.46    682.18 o
 -25   7  16      389.00     1726.62   1395.28 o
 -23   7  16      103.54      385.30   1837.27 o
 -21   7  16      167.89     -143.09    783.58 o
 -19   7  16     1337.89     3094.41    857.97 o
 -17   7  16     1445.17      983.65    722.42 o
 -15   7  16     1327.87     1160.17    712.55 o
 -13   7  16     1314.46     2319.33   1121.35 o
 -11   7  16     1523.17     2153.82    775.56 o
  -9   7  16     2148.60     2244.22   1532.24 o
  -7   7  16     1579.59     1470.13    707.43 o
  -5   7  16        1.95       58.36    429.73 o
  -3   7  16     1687.56     1351.60    566.30 o
  -1   7  16       33.00      296.18    479.78 o
   1   7  16       24.77     -162.51    453.94 o
   3   7  16      185.56      201.77    509.54 o
   5   7  16      602.82     -466.86    685.04 o
   7   7  16      244.96      583.77    953.28 o
   9   7  16      501.67      191.90    731.20 o
  11   7  16     1137.47      696.26   1283.96 o
  13   7  16      841.41     1146.29    697.91 o
 -28   8  16     2993.06     4780.27    957.46 o
 -26   8  16     4756.72     7325.65   1007.70 o
 -24   8  16     6071.22     7980.70   1211.99 o
 -22   8  16     3646.33     3770.19   1100.62 o
 -20   8  16     2349.21     2081.48    831.00 o
 -18   8  16      728.90      900.10    864.34 o
 -16   8  16       59.46     -437.63   1133.36 o
 -14   8  16      827.85     1890.57    801.59 o
 -12   8  16     1572.00     1938.03    974.02 o
 -10   8  16     2133.59     2968.79    807.85 o
  -8   8  16      938.19      379.42    637.36 o
  -6   8  16      567.09     1012.95    686.68 o
  -4   8  16     7663.83     8207.76    765.82 o
  -2   8  16     5835.95     6366.33    721.86 o
   0   8  16     5156.43     5050.73    682.07 o
   2   8  16     9152.95     8473.13    827.04 o
   4   8  16     3750.83     3426.12    645.78 o
   6   8  16      718.62      275.92    694.11 o
   8   8  16      100.42     -638.17    940.73 o
  10   8  16     1939.93     1194.77    815.72 o
 -25   9  16     4201.04     5168.50    930.70 o
 -23   9  16     3267.26     4319.39   1483.68 o
 -21   9  16     1109.64      150.66   1160.09 o
 -19   9  16      463.06      869.21   1376.18 o
 -17   9  16      409.86      694.10    806.31 o
 -15   9  16     4171.40     4872.89    992.80 o
 -13   9  16    12642.39    13162.76   1320.84 o
 -11   9  16    16390.07    18333.50   1463.65 o
  -9   9  16     7586.33     8341.45   1091.97 o
  -7   9  16      670.96     1152.89    757.94 o
  -5   9  16     1264.10     1714.81    783.08 o
  -3   9  16     3050.49     3261.65    592.20 o
  -1   9  16     4936.24     5368.49   1069.61 o
   1   9  16     6628.13     6698.08    758.07 o
   3   9  16     4364.55     5401.22    727.70 o
   5   9  16      622.36      919.33    735.81 o
   7   9  16      714.63      896.05   1073.33 o
   9   9  16     2735.05     3453.83    944.59 o
 -22  10  16     1859.02     3058.39    813.82 o
 -20  10  16      707.30      752.61    710.13 o
 -18  10  16       31.89      860.71   1393.09 o
 -16  10  16     3732.17     3978.26    976.65 o
 -14  10  16    15626.43    17125.16   1508.92 o
 -12  10  16    19031.94    20033.13   1581.96 o
 -10  10  16     4998.30     4876.47   1523.51 o
  -8  10  16      678.20      855.95    756.64 o
  -6  10  16        1.88      -23.23    678.81 o
  -4  10  16      561.75     1753.84    755.06 o
  -2  10  16     3124.06     3182.40    853.17 o
   0  10  16     8516.46    10168.12    880.87 o
   2  10  16     9573.55    10254.34    923.84 o
   4  10  16     3211.50     3302.59    672.50 o
   6  10  16      136.26      922.30   1560.07 o
 -21  11  16     2707.26     3339.98   1139.33 o
 -19  11  16      639.04      150.33   1890.74 o
 -17  11  16     2066.64     3362.39   1027.53 o
 -15  11  16     7868.36     9286.95   1298.18 o
 -13  11  16     8310.12    10706.84   1306.77 o
 -11  11  16     5480.18     4648.18   1260.50 o
  -9  11  16     1200.85     1211.23    793.66 o
  -7  11  16       33.54      131.01    690.54 o
  -5  11  16      770.21      674.43    703.00 o
  -3  11  16     5890.29     5623.78    986.22 o
  -1  11  16    12346.26    12655.77   1951.31 o
   1  11  16    17207.37    18103.68   1213.23 o
   3  11  16    13883.21    14385.85   1090.61 o
 -16  12  16     6537.35     6517.74   1649.01 o
 -14  12  16    13271.90    15661.97   1597.82 o
 -12  12  16    14995.04    18140.44   2564.65 o
 -10  12  16     9260.95    10478.39   1321.03 o
  -8  12  16     3359.58     2550.48    905.34 o
  -6  12  16      195.40     -389.77    767.13 o
  -4  12  16      603.67     -242.83    711.94 o
  -2  12  16     3061.46     3332.67    927.59 o
   0  12  16     6967.38     6683.39   1091.15 o
 -33   1  17        9.44     -639.45    642.20 o
 -31   1  17       30.70     -765.65    687.54 o
 -29   1  17      774.93     1309.13    807.80 o
 -27   1  17      829.91     1635.95    801.07 o
 -25   1  17      355.90     1057.40    874.32 o
 -23   1  17      438.70     1526.28    822.25 o
 -21   1  17     1682.55     2251.25    865.29 o
 -19   1  17     1695.10     1845.01    587.83 o
 -17   1  17      942.24      749.58    554.02 o
 -15   1  17    12088.19    11543.00   1019.29 o
 -13   1  17    13193.82    12355.58    783.20 o
 -11   1  17     6637.41     6908.03    558.10 o
  -9   1  17     1132.88     1106.67    410.05 o
  -7   1  17       41.31      -72.07    367.20 o
  -5   1  17      387.01     -157.47    352.04 o
  -3   1  17      666.57     -117.75    365.12 o
  -1   1  17      611.84      602.70    373.40 o
   1   1  17     1073.69     1364.01    384.10 o
   3   1  17      683.31     1299.09    606.60 o
   5   1  17       27.18      164.55   1386.55 o
   7   1  17     2745.89     1472.81    691.01 o
   9   1  17     1707.91     2127.94    716.86 o
  11   1  17     5267.02     4793.96   1001.85 o
  13   1  17     5339.42     5469.04    943.77 o
  15   1  17     3360.17     3056.86    850.76 o
 -32   2  17      178.31      966.16    751.53 o
 -30   2  17     1563.66     2082.77    804.23 o
 -28   2  17     3300.86     4648.51    982.21 o
 -26   2  17     5673.35     7212.95   1218.11 o
 -24   2  17     7479.55     7469.54   1191.24 o
 -22   2  17    10299.90    11070.76   1261.92 o
 -20   2  17    14915.11    13329.05    955.60 o
 -18   2  17     1233.95     1330.98    892.96 o
 -16   2  17     5518.36     4730.79    864.26 o
 -14   2  17    13558.84    16272.29   1222.21 o
 -12   2  17     9344.73     9652.55    756.89 o
 -10   2  17     1879.27     1744.55    458.70 o
  -8   2  17      284.32      600.44    414.93 o
  -6   2  17     3677.39     2849.55    469.55 o
  -4   2  17      802.29      863.71    390.62 o
  -2   2  17     2999.62     2259.48    446.97 o
   0   2  17    15455.89    17221.04   1369.65 o
   2   2  17    14822.89    15855.31   1107.81 o
   4   2  17     9417.54     9798.56   1020.21 o
   6   2  17     2383.88     3257.34   1201.56 o
   8   2  17      339.32      278.18    604.64 o
  10   2  17     1135.99      624.46   1893.47 o
  12   2  17     1149.07     1523.35    716.09 o
  14   2  17     1021.08     2044.93    810.65 o
 -31   3  17       98.66      549.63    761.28 o
 -29   3  17      262.86     1315.21    820.92 o
 -27   3  17     1669.65     1894.79    965.83 o
 -25   3  17     5726.99     7836.14   1285.42 o
 -23   3  17     3900.52     4471.54    752.05 o
 -21   3  17     2840.90     2430.33    636.05 o
 -19   3  17       57.51     -243.59    719.19 o
 -17   3  17     6211.87     4573.05   1673.57 o
 -15   3  17    14421.01    15040.46   1166.88 o
 -13   3  17    27531.39    27018.65   2844.03 o
 -11   3  17    37469.70    32772.56   1747.45 o
  -9   3  17    25458.72    25396.79   1119.13 o
  -7   3  17    14316.20    14178.94    888.02 o
  -5   3  17     4662.16     5154.31    555.99 o
  -3   3  17      750.08      316.45    437.91 o
  -1   3  17    10126.09    10954.07    683.07 o
   1   3  17    19350.13    21615.97   1041.38 o
   3   3  17    14552.67    16410.22   1245.46 o
   5   3  17     6214.61     7768.91   1005.86 o
   7   3  17      158.15     -838.34    558.90 o
   9   3  17     2595.36     2724.64    804.65 o
  11   3  17     4934.74     5091.28    927.17 o
  13   3  17     7210.23     7199.53   1058.47 o
  15   3  17     4927.84     7383.38   1107.27 o
 -32   4  17      194.27      673.30    889.44 o
 -30   4  17       27.52      -25.38    923.27 o
 -28   4  17     1401.25     2494.52    975.61 o
 -26   4  17     8283.05     9824.66   1394.35 o
 -24   4  17    15688.09    17119.62   1353.46 o
 -22   4  17    12975.41    11723.56   1347.80 o
 -20   4  17    17904.12    15193.80   3857.88 o
 -18   4  17      717.74     1138.24    832.15 o
 -16   4  17     7677.39     9191.69   1001.78 o
 -14   4  17    10090.87     8935.37    979.43 o
 -12   4  17    50599.16    46802.88   2041.59 o
 -10   4  17    22168.07    23212.49   1068.79 o
  -8   4  17     7766.98     7613.69    720.35 o
  -6   4  17     2779.63     3203.95    601.73 o
  -4   4  17     8370.38     7350.85    739.56 o
  -2   4  17    16046.20    18076.34    993.03 o
   0   4  17    33104.14    33198.29   1380.67 o
   2   4  17    43330.52    45234.30   1587.71 o
   4   4  17    24404.69    24017.71   1692.67 o
   6   4  17     5046.86     4854.52    897.09 o
   8   4  17        7.71     -224.23    703.91 o
  10   4  17     1778.10     2456.58    795.91 o
  12   4  17     5928.09     6497.20   1052.56 o
  14   4  17     4926.17     5649.60   1009.06 o
 -31   5  17      110.60      -35.80    836.31 o
 -29   5  17     2626.97     3656.54   1085.66 o
 -27   5  17    13120.77    15693.61   1815.44 o
 -25   5  17    19494.70    21063.94   1557.56 o
 -23   5  17    21630.66    17078.28   1387.30 o
 -21   5  17    15935.21    13991.21   1282.06 o
 -19   5  17     3323.98     2811.37    781.60 o
 -17   5  17       39.23      474.34    645.12 o
 -15   5  17    16656.77    14517.17   1199.93 o
 -13   5  17    20797.59    20872.16   1963.32 o
 -11   5  17    22123.90    22295.16   1397.21 o
  -9   5  17    18786.70    19889.99   1112.96 o
  -7   5  17      491.46      -51.48    478.61 o
  -5   5  17     3355.88     3650.51    731.05 o
  -3   5  17    22776.65    22475.31   3772.62 o
  -1   5  17    45953.07    45143.31   1601.26 o
   1   5  17    44187.80    42475.38   1553.46 o
   3   5  17    49223.97    50577.02   1740.05 o
   5   5  17    22491.55    24320.04   3879.71 o
   7   5  17     3100.91     5171.47    957.74 o
   9   5  17       61.33      -86.30   1202.11 o
  11   5  17     2428.27     2453.35    829.73 o
  13   5  17     6019.97     6213.49   1646.28 o
 -30   6  17       86.98      171.11    886.21 o
 -28   6  17     2838.30     3158.36   1023.13 o
 -26   6  17     8076.45     7554.22   1160.09 o
 -24   6  17     7450.88    10911.38   2649.22 o
 -22   6  17     5856.40     6318.49   1185.74 o
 -20   6  17     1593.95     2154.95    838.66 o
 -18   6  17     1737.41     2914.78    809.05 o
 -16   6  17     5181.35     5034.48    877.34 o
 -14   6  17    24060.92    20983.76   1412.35 o
 -12   6  17    62952.05    55595.61   2311.15 o
 -10   6  17    72096.16    74240.48   2791.99 o
  -8   6  17    30888.40    31102.14   1693.88 o
  -6   6  17     8717.47    10403.63   1018.10 o
  -4   6  17      363.54      635.48    487.85 o
  -2   6  17    15231.27    16310.55    989.11 o
   0   6  17    17360.03    18203.15   1048.62 o
   2   6  17    17797.04    17676.46   1040.93 o
   4   6  17     8848.20     8868.28   1128.92 o
   6   6  17      441.61     -129.41    683.67 o
   8   6  17      503.54      507.44    781.40 o
  10   6  17     4180.39     5001.12   1059.14 o
  12   6  17     8614.88    11496.46   1327.68 o
 -29   7  17     1879.28     2111.64   1106.07 o
 -27   7  17     8288.95     9695.77   1296.41 o
 -25   7  17    11074.06    12960.51   1991.69 o
 -23   7  17    11196.90    10220.18   1257.08 o
 -21   7  17     7590.52     8001.71   1157.64 o
 -19   7  17     2296.25     3297.75   1794.71 o
 -17   7  17      659.56     1137.22    751.33 o
 -15   7  17     8022.92    10368.61   1122.88 o
 -13   7  17    24860.74    27025.38   1636.06 o
 -11   7  17    34392.24    32516.30   1750.54 o
  -9   7  17    27059.53    28871.85   2841.85 o
  -7   7  17    12723.09    13323.30   1420.38 o
  -5   7  17      359.05      852.95    586.08 o
  -3   7  17     7530.63     7446.23    755.10 o
  -1   7  17    13166.97    12079.13    919.53 o
   1   7  17    14576.25    16052.20   1034.74 o
   3   7  17    16920.39    18513.23   1094.13 o
   5   7  17     5207.63     5125.40   1016.70 o
   7   7  17      571.43      642.06    762.29 o
   9   7  17      447.29      515.93    914.54 o
  11   7  17     6427.89     7777.60   1175.77 o
 -26   8  17    10428.54    12301.70   1339.37 o
 -24   8  17     9337.95     9053.15   1291.16 o
 -22   8  17     7499.65     6840.43   1131.27 o
 -20   8  17     4173.36     2628.39    904.34 o
 -18   8  17      103.64     -905.19    679.88 o
 -16   8  17     1533.30      703.86    764.37 o
 -14   8  17    10781.36    12257.50   1744.51 o
 -12   8  17    25738.99    28065.38   2106.83 o
 -10   8  17    22459.50    23877.54   2531.91 o
  -8   8  17    10034.58    11780.52   1174.24 o
  -6   8  17      720.70     1680.29    703.43 o
  -4   8  17     5951.35     5100.02    662.20 o
  -2   8  17    17353.38    17850.82   1054.11 o
   0   8  17    11915.71    12157.99    938.25 o
   2   8  17    12772.59    13882.73   1077.24 o
   4   8  17     7325.08     6360.59   1054.74 o
   6   8  17     3288.65     3004.65   1280.69 o
   8   8  17      339.94      930.36    764.86 o
  10   8  17     2043.84     1971.78   1166.10 o
 -25   9  17     5103.05     4368.26    897.76 o
 -23   9  17     4284.53     4762.80    886.79 o
 -21   9  17      801.36     -230.32    802.13 o
 -19   9  17        4.86      314.22    791.32 o
 -17   9  17     1905.75     1426.74    821.02 o
 -15   9  17     4124.02     4767.20    975.36 o
 -13   9  17    10098.54    10733.60   1234.17 o
 -11   9  17    16077.96    14869.50   1551.88 o
  -9   9  17    12055.18    12557.44   1909.30 o
  -7   9  17     6016.59     6424.33   1480.95 o
  -5   9  17      109.39     -185.76   1108.80 o
  -3   9  17     1630.14     1941.62    775.82 o
  -1   9  17     4852.59     5822.88    718.37 o
   1   9  17     5959.27     5976.64    880.13 o
   3   9  17     4519.53     5277.45   1200.04 o
   5   9  17     3449.21     4304.80    971.88 o
   7   9  17     1229.66     1684.09    866.06 o
 -22  10  17     1554.25     1884.85    819.88 o
 -20  10  17       68.67     -386.55    812.37 o
 -18  10  17       45.18    -1106.62    737.75 o
 -16  10  17      148.04     -390.75    696.40 o
 -14  10  17     1173.45     2086.48    861.90 o
 -12  10  17     2534.61     3390.51    937.86 o
 -10  10  17     3095.99     4612.87    987.04 o
  -8  10  17      643.70     -351.05    710.73 o
  -6  10  17      220.57      -60.88    720.61 o
  -4  10  17     2268.35     2312.77   1036.23 o
  -2  10  17     6627.96     7129.30   1056.89 o
   0  10  17     6306.95     7274.02    800.05 o
   2  10  17     5694.62     8906.11    903.78 o
   4  10  17     6441.10     9066.56   1002.36 o
   6  10  17     2757.64     2074.95    958.20 o
 -19  11  17        2.08      169.20    897.41 o
 -17  11  17      125.34      645.73   1000.76 o
 -15  11  17      513.04     1371.58    953.83 o
 -13  11  17     1124.26      279.54    782.27 o
 -11  11  17     2184.31     2411.25    904.38 o
  -9  11  17     1972.42     1541.19    863.25 o
  -7  11  17      392.75      451.34    731.99 o
  -5  11  17      174.17      797.84    734.66 o
  -3  11  17        4.47      216.21    696.45 o
  -1  11  17      115.03      -26.34    677.73 o
   1  11  17      982.79      889.56    759.32 o
 -14  12  17      797.56      914.97    952.69 o
 -12  12  17      749.14      503.48    793.45 o
 -10  12  17      540.73      511.77   1073.88 o
  -8  12  17      125.24      -34.70    897.08 o
  -6  12  17       44.43     -668.56    805.41 o
  -4  12  17      419.38     -137.38    773.54 o
 -32   0  18     3388.15     3676.72   1379.45 o
 -30   0  18      603.48     -589.32    992.03 o
 -28   0  18     1106.86     2928.06   1386.00 o
 -26   0  18    15408.79    17542.18   2475.16 o
 -24   0  18     8979.39     8521.17   1873.83 o
 -22   0  18     4174.02     4436.29   1472.22 o
 -20   0  18      660.63     1468.94   1296.51 o
 -18   0  18     7930.35     7447.72    814.39 o
 -16   0  18    21796.31    18964.26   1169.53 o
 -14   0  18    41659.86    39719.66   1737.22 o
 -12   0  18    65297.34    66941.63   3151.79 o
 -10   0  18   125431.85   117601.43   3795.14 o
  -8   0  18    97098.39    92049.02   3100.23 o
  -6   0  18    28320.16    28167.15   1420.06 o
  -4   0  18        1.52      -24.84    653.71 o
  -2   0  18     3170.75     1669.55    609.62 o
   0   0  18    13328.07    15748.54   1015.02 o
   2   0  18    14430.63    13946.22   1555.16 o
   4   0  18    12991.05     9873.34   1442.75 o
   6   0  18     5457.96     3577.41   1089.16 o
   8   0  18      216.88      850.15    890.53 o
  10   0  18     8674.30     6359.23   1404.55 o
  12   0  18    24640.76    26573.01   2469.70 o
  14   0  18    23938.17    18888.89   2170.67 o
 -33   1  18     1792.87     1374.15    809.70 o
 -31   1  18      694.82     1487.85    896.82 o
 -29   1  18     1338.91     1766.65    905.49 o
 -27   1  18    13191.92    17082.07   1622.75 o
 -25   1  18    25540.57    28095.36   1991.69 o
 -23   1  18    28311.51    31615.98   2081.08 o
 -21   1  18    17814.79    14513.70   1476.54 o
 -19   1  18     5283.49     5000.44    912.90 o
 -17   1  18      716.99      490.48    540.37 o
 -15   1  18     6931.59     6454.98    757.91 o
 -13   1  18    29190.53    27387.70   1000.22 o
 -11   1  18    59741.29    57183.18   2030.65 o
  -9   1  18    55142.27    54309.45   1513.94 o
  -7   1  18    25546.23    24692.42   1259.54 o
  -5   1  18      613.03      284.59    391.82 o
  -3   1  18    12425.22    13878.85    845.34 o
  -1   1  18    17143.26    17290.20    765.34 o
   1   1  18    31459.13    34079.39   1269.00 o
   3   1  18    29559.78    25846.59   1488.42 o
   5   1  18    17539.80    16569.94   1371.81 o
   7   1  18     8626.74     8730.53   1039.47 o
   9   1  18      155.22      720.45    675.44 o
  11   1  18     3853.40     3791.58    877.89 o
  13   1  18     6531.55     5191.39   1295.96 o
 -32   2  18      789.09      711.21    757.78 o
 -30   2  18      134.14    -1006.43    670.95 o
 -28   2  18     5092.84     7065.89   1198.08 o
 -26   2  18    15123.73    13996.98   2289.08 o
 -24   2  18    23034.24    22942.52   2639.95 o
 -22   2  18    14932.00    15083.63   1146.28 o
 -20   2  18    13229.93    11962.36    919.92 o
 -18   2  18     3607.24     3275.20    648.63 o
 -16   2  18       63.15     1321.97    603.04 o
 -14   2  18     2645.31     3870.87    534.78 o
 -12   2  18    16500.30    16837.37   1670.98 o
 -10   2  18    36582.79    35828.88   1916.88 o
  -8   2  18    17819.89    17060.16    811.53 o
  -6   2  18     2405.95     3055.36    492.57 o
  -4   2  18     1193.42      502.71    409.31 o
  -2   2  18    12868.10    13814.30    719.75 o
   0   2  18    24168.96    25264.59    937.68 o
   2   2  18    30328.29    30465.15   1620.77 o
   4   2  18    25011.12    26651.10   1579.17 o
   6   2  18    13795.00    15671.60   2192.50 o
   8   2  18     5324.07     4527.78   1024.77 o
  10   2  18      136.11     1332.13    675.16 o
  12   2  18     4310.78     4140.79    873.22 o
  14   2  18     4867.29     4309.26    934.09 o
 -31   3  18      172.62     -618.05    742.77 o
 -29   3  18      155.41      617.70    807.63 o
 -27   3  18     2846.39     3391.52   1040.55 o
 -25   3  18     7114.61     7386.33   1280.83 o
 -23   3  18     8168.49     8721.86    884.66 o
 -21   3  18     6301.20     5392.26    744.93 o
 -19   3  18     3598.82     3433.06    675.31 o
 -17   3  18       56.64      951.28    681.07 o
 -15   3  18    10522.13     8513.16    972.08 o
 -13   3  18    19794.45    17065.08   1239.91 o
 -11   3  18    27844.71    23804.81   1095.02 o
  -9   3  18    22433.01    20141.03   1323.81 o
  -7   3  18     4006.50     4896.14    844.11 o
  -5   3  18       67.85      327.88    422.36 o
  -3   3  18     4490.47     4052.75    536.89 o
  -1   3  18    10914.07     9687.08    647.33 o
   1   3  18    21496.64    23082.73   1079.29 o
   3   3  18    19903.89    22468.45   1457.27 o
   5   3  18     8037.40     8643.27   2973.35 o
   7   3  18     2180.28     2196.16    744.05 o
   9   3  18       48.36     1194.04   1108.80 o
  11   3  18     1364.53     1279.82    715.67 o
  13   3  18     4195.47     3629.47    875.87 o
 -30   4  18      376.94      211.33    865.37 o
 -28   4  18     1352.59     -369.49    785.57 o
 -26   4  18     4620.80     4159.76   1071.77 o
 -24   4  18     9612.58    11514.72   2898.60 o
 -22   4  18     7267.05     5953.71    958.37 o
 -20   4  18    10973.42     8989.38   1444.93 o
 -18   4  18     2464.98     3075.28    765.89 o
 -16   4  18     2104.88     1997.31    736.12 o
 -14   4  18    10686.31     9900.22   1022.38 o
 -12   4  18    12439.31    11035.42   1077.06 o
 -10   4  18     3381.29     3786.57    609.59 o
  -8   4  18     1010.36      431.57    510.75 o
  -6   4  18      123.84     -256.62    494.87 o
  -4   4  18      556.56      625.79    553.45 o
  -2   4  18     2457.13     2303.54    480.15 o
   0   4  18    19252.53    17586.41   1030.59 o
   2   4  18    23263.09    27446.21   1633.38 o
   4   4  18    10640.86    11977.18   1187.82 o
   6   4  18     4000.41     4421.78    884.60 o
   8   4  18     1431.01     2165.58    752.23 o
  10   4  18      189.42       41.11    653.22 o
  12   4  18      180.20     1125.68   1699.21 o
 -31   5  18        4.99       52.61    867.32 o
 -29   5  18       10.76      804.38    908.50 o
 -27   5  18       52.04     -168.10    750.18 o
 -25   5  18      471.87      659.46    744.50 o
 -23   5  18     1085.23      827.74    769.87 o
 -21   5  18     2144.49      996.24    753.08 o
 -19   5  18        8.73       58.72    676.08 o
 -17   5  18     3500.93     3316.94   1102.80 o
 -15   5  18     2678.12     2135.35    740.09 o
 -13   5  18     9911.44     8459.46    984.24 o
 -11   5  18     1786.93     2721.84    758.56 o
  -9   5  18     7102.56     7326.75    697.94 o
  -7   5  18    10179.37    10674.12   1088.28 o
  -5   5  18      772.54     1072.03    513.08 o
  -3   5  18     2993.82     2600.21    590.31 o
  -1   5  18      161.85      363.16    478.53 o
   1   5  18     1239.81      732.71    503.93 o
   3   5  18       98.90     -274.18    685.04 o
   5   5  18      186.85     -156.36    686.47 o
   7   5  18      242.89     -344.46    655.72 o
   9   5  18       80.58      653.04    691.15 o
  11   5  18      123.42     -300.84    820.69 o
 -30   6  18        9.21     1076.06   1216.84 o
 -28   6  18       90.51    -1089.08    726.05 o
 -26   6  18      101.21     -143.00    775.93 o
 -24   6  18       52.87    -1058.31    705.54 o
 -22   6  18       79.82     -141.68    727.44 o
 -20   6  18        0.12      161.29    721.97 o
 -18   6  18      227.80      228.62    707.93 o
 -16   6  18     4988.17     4801.41    861.13 o
 -14   6  18      450.22      -74.44    637.99 o
 -12   6  18      155.52      107.70    604.43 o
 -10   6  18     1327.36     1533.10   1441.66 o
  -8   6  18      760.26      719.82    660.82 o
  -6   6  18     2003.98     2104.43    550.15 o
  -4   6  18     3519.71     2862.30    838.38 o
  -2   6  18      654.40      865.48    743.90 o
   0   6  18     1181.10     1963.33    859.15 o
   2   6  18       63.53      -61.98    482.15 o
   4   6  18       76.28     -760.96    652.08 o
   6   6  18      383.98      544.53    761.67 o
   8   6  18       42.64     -236.84    703.09 o
  10   6  18        2.10     -437.49    712.63 o
 -27   7  18       30.11     1111.44    996.94 o
 -25   7  18       68.33      441.15   1072.24 o
 -23   7  18      133.11     -602.70    789.93 o
 -21   7  18      232.15      194.28    897.63 o
 -19   7  18       55.36      446.70    717.47 o
 -17   7  18       38.56     -933.76    622.51 o
 -15   7  18       73.80      745.31    693.02 o
 -13   7  18      802.78      192.03    681.40 o
 -11   7  18     3651.31     4381.88   1746.69 o
  -9   7  18     2753.85     3933.20    848.74 o
  -7   7  18     2591.73     3170.20    814.83 o
  -5   7  18     1081.13     1331.53    522.19 o
  -3   7  18      114.62      475.78    527.84 o
  -1   7  18       16.79      210.81    500.34 o
   1   7  18      311.50     -261.16    497.21 o
   3   7  18       98.65      331.49    738.83 o
   5   7  18      182.98      385.32    754.14 o
   7   7  18        1.01       78.77    763.82 o
   9   7  18      134.43     1479.17    802.40 o
 -26   8  18      834.93     2171.20    976.59 o
 -24   8  18     3061.64     5399.70   1303.06 o
 -22   8  18     2994.84     4116.22   1036.40 o
 -20   8  18     2876.14     2698.36    928.73 o
 -18   8  18      439.50      186.72   1486.40 o
 -16   8  18       40.25     -890.68    663.26 o
 -14   8  18     1163.38      407.79   1685.03 o
 -12   8  18     2930.65     3896.51   1731.41 o
 -10   8  18     2620.89     2533.26    858.88 o
  -8   8  18     1045.41      575.42    829.96 o
  -6   8  18       79.28      -25.65    692.99 o
  -4   8  18      952.32     1497.96    672.81 o
  -2   8  18     2559.38     3164.69    622.24 o
   0   8  18     3949.07     3942.60    669.31 o
   2   8  18     2674.85     3768.60    654.23 o
   4   8  18     2231.52     1575.06    845.94 o
   6   8  18     1142.27     -594.04   2286.90 o
   8   8  18        1.04      503.37    892.72 o
 -25   9  18     1342.29     2824.20    837.20 o
 -23   9  18     3365.33     3041.27   2074.64 o
 -21   9  18     1866.02      568.51   1404.01 o
 -19   9  18      171.85     -587.41    716.06 o
 -17   9  18      834.03     1463.71   1094.61 o
 -15   9  18     3725.73     3169.12   1151.91 o
 -13   9  18     8623.26     9532.73   1185.97 o
 -11   9  18    10264.92    10475.83   1216.10 o
  -9   9  18    12528.04    13482.62   1308.94 o
  -7   9  18     7547.96     8236.64   1102.06 o
  -5   9  18     1141.36     2410.07    806.84 o
  -3   9  18      180.56     -465.04    652.07 o
  -1   9  18     1254.09     1115.85    529.36 o
   1   9  18     1834.20     2051.54    594.83 o
   3   9  18     2547.45     3704.95    927.36 o
   5   9  18     1079.01     1163.09    836.00 o
 -22  10  18     3744.26     4334.26    902.76 o
 -20  10  18     2982.94     3262.25   1261.59 o
 -18  10  18      186.99     -302.53    819.56 o
 -16  10  18     1524.68      629.58   1610.82 o
 -14  10  18     6195.31     8695.12   1206.06 o
 -12  10  18    10778.54     9305.90   1333.07 o
 -10  10  18    12158.19    13705.14   1369.23 o
  -8  10  18     8945.04     8698.05   1169.04 o
  -6  10  18     3727.19     4562.76    970.69 o
  -4  10  18      750.16     1506.62    726.17 o
  -2  10  18      749.41     1762.55    781.89 o
   0  10  18     4426.34     5368.71   1149.18 o
   2  10  18     6920.14     8274.84    878.31 o
   4  10  18     4137.62     3456.01    923.82 o
 -19  11  18     3397.91     3916.25   1109.36 o
 -17  11  18      561.96     1541.07   1667.02 o
 -15  11  18      735.95     1514.29    885.89 o
 -13  11  18     4672.54     6999.31   2118.83 o
 -11  11  18     3164.66     4522.60   1041.51 o
  -9  11  18     1763.95     1296.62    863.52 o
  -7  11  18      931.67     1767.98   1331.98 o
  -5  11  18      109.38      -96.51    705.31 o
  -3  11  18     2847.19     3498.12    954.46 o
  -1  11  18     9239.56     9915.15   1226.52 o
 -12  12  18     4742.42     6038.01   1164.80 o
 -10  12  18     5157.11     5730.85   1118.07 o
  -8  12  18     4412.11     5408.46   1088.93 o
 -31   1  19      753.00      556.03    927.09 o
 -29   1  19       88.13     -208.60   1203.20 o
 -27   1  19      126.12     -146.36    773.38 o
 -25   1  19       69.35     -274.55    809.89 o
 -23   1  19       39.80     -555.71    772.51 o
 -21   1  19       31.19     1031.32    844.91 o
 -19   1  19       68.13     -666.37    462.47 o
 -17   1  19     1860.16     2615.86    619.12 o
 -15   1  19     6463.32     6314.81    619.06 o
 -13   1  19    13197.17    12725.75    814.91 o
 -11   1  19    13118.85    14243.96   1526.48 o
  -9   1  19     7510.30     8093.57    627.13 o
  -7   1  19     7722.06     8975.43    641.54 o
  -5   1  19     3256.15     3323.95    495.38 o
  -3   1  19      674.60      729.34    396.37 o
  -1   1  19      773.77     1061.48    375.35 o
   1   1  19       75.34      199.82    548.97 o
   3   1  19     1614.22     2593.36    707.17 o
   5   1  19       37.10      371.50    607.15 o
   7   1  19      450.76      996.47    670.71 o
   9   1  19      816.26      615.07    672.33 o
  11   1  19     1599.20     1654.00    738.86 o
  13   1  19      788.94      468.15    788.49 o
 -32   2  19      163.33      215.43    828.82 o
 -30   2  19        1.33     -646.78    739.99 o
 -28   2  19       91.59      434.45    827.75 o
 -26   2  19      818.03     -994.50    749.63 o
 -24   2  19     2901.12     4543.87   1083.90 o
 -22   2  19    10110.29     9411.76   1355.38 o
 -20   2  19     9002.13     8285.58   1099.95 o
 -18   2  19     1479.98     1326.05    582.55 o
 -16   2  19      121.54     -808.47    565.60 o
 -14   2  19     2367.48     2799.61    665.15 o
 -12   2  19     9300.74     9745.43    690.59 o
 -10   2  19     6631.00     5544.64    577.01 o
  -8   2  19     8862.03     8024.49    641.03 o
  -6   2  19     8622.34     6777.11    804.30 o
  -4   2  19      642.55       75.82    506.90 o
  -2   2  19     1013.97     1354.05    618.74 o
   0   2  19    10932.69    11029.41    779.43 o
   2   2  19    16105.06    15461.66   1228.52 o
   4   2  19     9802.50     8073.70   1002.37 o
   6   2  19      788.27      526.86    709.37 o
   8   2  19      454.36     -200.24    620.44 o
  10   2  19      344.84     1031.81    694.29 o
  12   2  19       31.30      263.32   1068.42 o
 -31   3  19      890.18     2709.45   1153.00 o
 -29   3  19       42.21    -1077.07    718.04 o
 -27   3  19      271.55     -339.48    736.07 o
 -25   3  19     1116.27     1944.77    965.35 o
 -23   3  19     4539.98     5176.14    992.67 o
 -21   3  19    10738.94    10407.16   1673.00 o
 -19   3  19     1206.19      849.17    582.51 o
 -17   3  19      369.37      -99.13    519.95 o
 -15   3  19     1261.39      794.09    578.00 o
 -13   3  19     7064.93     6760.97    794.09 o
 -11   3  19    12267.25    11103.09    739.73 o
  -9   3  19    14380.78    14482.15    955.81 o
  -7   3  19    27968.21    24840.86   1170.75 o
  -5   3  19    12604.34    12450.75    744.53 o
  -3   3  19       18.39     -186.17    375.29 o
  -1   3  19     3626.54     5089.91    628.60 o
   1   3  19    11332.86    13939.96   1216.25 o
   3   3  19    10670.00    10948.17   1127.86 o
   5   3  19     3104.34     3138.26    820.96 o
   7   3  19      424.05     -211.08    637.01 o
   9   3  19       91.54     1380.12   1628.28 o
  11   3  19     1020.10      845.90    729.27 o
 -30   4  19       10.80     -536.95    803.88 o
 -28   4  19      328.48     -220.23    833.84 o
 -26   4  19     4201.51     3884.28   1134.82 o
 -24   4  19    13451.93    16702.61   1183.63 o
 -22   4  19    28740.53    23908.62   5106.37 o
 -20   4  19    18563.52    18256.32   2848.94 o
 -18   4  19     1667.96     1354.77    705.67 o
 -16   4  19      143.42      268.59    613.01 o
 -14   4  19    17094.06    16475.05   1226.65 o
 -12   4  19     9071.42     9629.22   1032.83 o
 -10   4  19     8344.50     7934.62    812.99 o
  -8   4  19    23051.50    19663.33   1624.25 o
  -6   4  19     8081.02     6879.73    727.30 o
  -4   4  19      745.74     1153.20    449.23 o
  -2   4  19     5255.47     5819.32    573.26 o
   0   4  19    22437.63    24954.80   1557.34 o
   2   4  19    22485.41    24797.62   1590.96 o
   4   4  19    20152.84    18983.07   1446.14 o
   6   4  19     5308.33     5083.35    943.47 o
   8   4  19     1524.99     2467.13    795.57 o
  10   4  19       53.42     -187.88   1180.83 o
  12   4  19     1624.95      736.61    754.21 o
 -29   5  19      169.71     -634.63    908.36 o
 -27   5  19     5173.86     5658.59   1735.23 o
 -25   5  19    15648.00    17372.82   1743.96 o
 -23   5  19    27296.53    27288.00   4781.15 o
 -21   5  19    31115.72    31076.33   6488.01 o
 -19   5  19    17225.98    16639.28   1322.81 o
 -17   5  19     2790.99     2216.78    759.44 o
 -15   5  19      183.81       98.45    639.66 o
 -13   5  19     4922.25     4989.55    868.89 o
 -11   5  19    21359.77    19547.16   1456.94 o
  -9   5  19     5389.23     5376.87    873.10 o
  -7   5  19     9904.59    10687.04    837.41 o
  -5   5  19     4011.36     3348.10    626.13 o
  -3   5  19     7582.37     8311.89    800.42 o
  -1   5  19    13192.77    11664.93    898.77 o
   1   5  19    30330.70    33941.79   1417.39 o
   3   5  19    32780.23    36640.61   2764.36 o
   5   5  19    14734.64    15588.01   1406.07 o
   7   5  19     8104.18     9469.66   1185.71 o
   9   5  19     1685.45     2231.51    851.79 o
  11   5  19      397.40      287.46    741.20 o
 -28   6  19      680.82     1140.45   1416.56 o
 -26   6  19     4995.35     3713.79   1022.93 o
 -24   6  19     8083.22     6600.51   1095.91 o
 -22   6  19    10134.29    10399.77   2086.09 o
 -20   6  19     4753.05     5095.63    980.57 o
 -18   6  19      724.21     -126.64    646.86 o
 -16   6  19      627.17     -857.57   1028.04 o
 -14   6  19     7591.47     8227.61   1349.99 o
 -12   6  19    24834.04    24313.94   2038.62 o
 -10   6  19    42456.39    41540.38   3403.89 o
  -8   6  19    30701.19    32156.54   1712.68 o
  -6   6  19    21586.05    22503.98   1141.78 o
  -4   6  19     2019.58     2143.09    582.21 o
  -2   6  19      906.12     2152.94   1490.97 o
   0   6  19     3630.08     4064.59    667.01 o
   2   6  19    10221.54    10923.01   1243.79 o
   4   6  19     9428.50     9224.02   1197.24 o
   6   6  19     6173.29     7485.89   1931.12 o
   8   6  19     2100.11     4451.33   1988.42 o
  10   6  19       35.69     -778.89    737.57 o
 -27   7  19     1748.91     3804.86   1201.02 o
 -25   7  19     5801.73     7259.93   2955.89 o
 -23   7  19     6230.27     5614.77   1019.94 o
 -21   7  19     5286.55     6958.79   1117.57 o
 -19   7  19     1339.59     1375.69   1174.83 o
 -17   7  19      139.05     1615.39    732.96 o
 -15   7  19     2002.44     1555.13    795.18 o
 -13   7  19    14941.57    15768.26   1334.21 o
 -11   7  19    27662.65    25788.87   1607.03 o
  -9   7  19    27239.88    28360.88   1689.38 o
  -7   7  19    17380.07    17735.21   1368.96 o
  -5   7  19     5626.06     4691.59    679.74 o
  -3   7  19        6.43      -53.38    991.60 o
  -1   7  19     2734.69     2686.52    629.68 o
   1   7  19     8483.48     8902.05    869.17 o
   3   7  19    13320.83    13588.17   4409.55 o
   5   7  19    12183.68    14402.95   1448.07 o
   7   7  19     6042.95     8465.71   1210.40 o
   9   7  19      528.82      238.70    775.95 o
 -26   8  19     2813.04     4310.43   1287.23 o
 -24   8  19     5415.15     4450.41   2181.59 o
 -22   8  19     5298.86     5664.92   1060.92 o
 -20   8  19     3409.71     2860.50    893.81 o
 -18   8  19     1344.64     1025.25   2473.52 o
 -16   8  19       83.02      -10.02    708.77 o
 -14   8  19     4789.35     5216.02    993.21 o
 -12   8  19    14520.24    14950.96   1459.67 o
 -10   8  19    19504.31    19775.36   1493.26 o
  -8   8  19    11575.00    11250.21   1207.75 o
  -6   8  19     2717.85     2719.06    816.14 o
  -4   8  19       18.79     -715.66    605.08 o
  -2   8  19      697.55      965.94    546.72 o
   0   8  19     2092.94     2197.54    598.38 o
   2   8  19     4968.11     7054.35   1093.00 o
   4   8  19     7906.01     7557.15   1157.21 o
   6   8  19     7143.37     8067.12   1783.79 o
 -23   9  19     3422.92     3213.67   1944.22 o
 -21   9  19     5179.35     3108.47   1004.69 o
 -19   9  19     2145.09     1905.42    902.88 o
 -17   9  19       34.10      632.44    736.67 o
 -15   9  19      415.54     1129.05    801.44 o
 -13   9  19     4596.69     5474.51   1910.39 o
 -11   9  19     9617.15    10565.08   2009.70 o
  -9   9  19    11797.42    15452.82   4046.68 o
  -7   9  19     7573.62     6806.51   1102.80 o
  -5   9  19     3270.04     2145.60   2359.47 o
  -3   9  19      336.05      649.49   1025.31 o
  -1   9  19      493.78     1720.32    574.03 o
   1   9  19     2157.22     2693.21    641.49 o
   3   9  19     5804.06     8402.47   1649.56 o
   5   9  19     5973.78     5951.22   2165.76 o
 -20  10  19     3435.22     3096.84   1070.43 o
 -18  10  19     2812.38     2504.04    969.86 o
 -16  10  19      518.34    -1074.04    716.02 o
 -14  10  19      122.02      872.28    813.27 o
 -12  10  19      785.08     1572.81    834.30 o
 -10  10  19     1608.69     2098.77    835.13 o
  -8  10  19     1083.21     2062.13    805.28 o
  -6  10  19      183.64      318.95    834.87 o
  -4  10  19      307.28      327.83   1797.98 o
  -2  10  19     1959.36      -58.02    960.38 o
   0  10  19     3642.19     3919.96    928.98 o
   2  10  19     4747.20     6514.63   1087.83 o
 -17  11  19        0.42      549.75    903.41 o
 -15  11  19       39.80       -1.95    796.36 o
 -13  11  19      231.93     -229.48    792.11 o
 -11  11  19      319.39     2169.12    894.37 o
  -9  11  19      686.84     1695.05    843.70 o
  -7  11  19      650.57     2054.48    877.75 o
  -5  11  19      305.63      -71.30    762.88 o
  -3  11  19        3.45      653.80   1127.90 o
 -32   0  20     6716.55     7236.67   1719.95 o
 -30   0  20     4634.07     3378.78   1458.03 o
 -28   0  20      186.87     1076.06   1258.31 o
 -26   0  20      354.77     -990.94   1165.55 o
 -24   0  20     4355.27     3027.37   1513.69 o
 -22   0  20    10671.81    11015.97   2235.06 o
 -20   0  20     5594.09     5375.93   1590.08 o
 -18   0  20    10041.19    11261.53   2040.80 o
 -16   0  20      112.21      102.24    576.20 o
 -14   0  20    20315.40    18837.67   1247.16 o
 -12   0  20    46541.82    46008.41   1984.41 o
 -10   0  20    59251.88    51305.41   2095.30 o
  -8   0  20    50674.47    49528.30   2028.82 o
  -6   0  20    33147.89    31783.71   2727.80 o
  -4   0  20     9820.38    10295.17   1510.41 o
  -2   0  20     1723.68     3128.46    627.26 o
   0   0  20     1610.27     2451.15    938.55 o
   2   0  20    10826.45    10235.67   1482.04 o
   6   0  20    14667.04    13186.65   1743.96 o
   8   0  20     3351.84     2540.64   1094.61 o
  10   0  20      157.49     -473.64    926.55 o
  12   0  20     2569.21     2912.78   1258.31 o
 -31   1  20     1308.53     1390.81    873.47 o
 -29   1  20       23.48      -96.38    788.61 o
 -27   1  20      763.57     1568.78    897.38 o
 -25   1  20     8769.43    10065.91   1392.06 o
 -23   1  20    15602.03    14943.56   1965.50 o
 -21   1  20    20341.05    17928.94   2498.62 o
 -19   1  20    20168.96    18312.16   1078.93 o
 -17   1  20     6476.57     5245.86    694.99 o
 -15   1  20       21.91      250.55    442.79 o
 -13   1  20     8681.40     9089.64   1060.24 o
 -11   1  20    37678.15    36875.55   1296.80 o
  -9   1  20    38734.94    36855.19   1994.53 o
  -7   1  20    22064.91    20455.65   1057.76 o
  -5   1  20     5664.61     5507.21    553.83 o
  -3   1  20      258.73      449.61    364.19 o
  -1   1  20     4338.91     4005.50    560.90 o
   1   1  20    18955.68    18202.07   1278.82 o
   3   1  20    24739.05    25185.92   2189.23 o
   5   1  20    26982.12    26684.07   1640.60 o
   7   1  20    14155.55    14147.18   1298.43 o
   9   1  20     3023.19     3744.89    868.91 o
  11   1  20       65.73     -563.59    654.94 o
 -32   2  20     1700.36     1917.39    921.45 o
 -30   2  20       47.23      229.11    844.26 o
 -28   2  20      744.73      -57.28    835.66 o
 -26   2  20     4042.92     5410.82   1188.91 o
 -24   2  20     8966.08    10075.58   2182.68 o
 -22   2  20    14127.58    13737.87   2019.52 o
 -20   2  20    17171.94    16840.71   1080.63 o
 -18   2  20    11045.29    10317.94   1182.08 o
 -16   2  20     5006.33     4149.14    676.70 o
 -14   2  20      626.84     1200.72    720.96 o
 -12   2  20    11888.90    12631.62   1340.01 o
 -10   2  20    24304.13    22453.18    994.43 o
  -8   2  20    26952.03    26978.67   1282.69 o
  -6   2  20    17527.69    17480.95    947.99 o
  -4   2  20     2024.55     2463.36    506.90 o
  -2   2  20      331.89      720.24    379.90 o
   0   2  20     5633.24     5151.91    837.67 o
   2   2  20    13663.38    14948.01   2175.04 o
   4   2  20    15109.48    15258.53   1305.24 o
   6   2  20    13105.20    13729.58   1281.39 o
   8   2  20     4459.40     5522.54   1215.21 o
  10   2  20       50.12     -164.49    640.40 o
  12   2  20      722.21      369.01    689.37 o
 -31   3  20     1038.55      303.49    862.34 o
 -29   3  20        4.24      189.98    845.77 o
 -27   3  20     1467.82     1295.74    914.86 o
 -25   3  20     6222.99     7569.11   1332.45 o
 -23   3  20     9840.83     8911.23   2894.78 o
 -21   3  20    10114.31     8112.68   1671.56 o
 -19   3  20     8328.71     7043.27    805.11 o
 -17   3  20     1328.63      304.46    540.07 o
 -15   3  20      595.59      359.55    526.50 o
 -13   3  20     8195.94     8572.57   1340.66 o
 -11   3  20    13680.86    13656.17    805.69 o
  -9   3  20    11524.27    13514.87    790.01 o
  -7   3  20    18301.61    19910.83    918.50 o
  -5   3  20     9035.56     9724.90   1075.87 o
  -3   3  20      723.72      434.39    554.96 o
  -1   3  20       40.51      -12.97    442.40 o
   1   3  20     2873.96     3373.95    950.01 o
   3   3  20     6715.92     4608.08    895.04 o
   5   3  20     8357.68     9787.23   1501.68 o
   7   3  20     3410.49     2900.14    821.30 o
   9   3  20      222.60      641.77    724.85 o
  11   3  20      335.54     1304.18    788.24 o
 -30   4  20       38.08      791.93   1578.08 o
 -28   4  20      283.50      949.66    903.65 o
 -26   4  20     2692.43     2212.75    998.89 o
 -24   4  20     6618.94     7451.57    894.82 o
 -22   4  20     9862.89     8664.58    927.12 o
 -20   4  20     8314.90     6911.76   1961.68 o
 -18   4  20     3463.04     3836.56   1556.79 o
 -16   4  20     3141.26     2718.62    750.97 o
 -14   4  20       28.84       91.35    670.08 o
 -12   4  20      378.77      -74.91    582.37 o
 -10   4  20      716.86      617.81    504.28 o
  -8   4  20     3493.25     3505.27    790.19 o
  -6   4  20     4369.29     4102.14    562.79 o
  -4   4  20     2979.56     2334.74    503.18 o
  -2   4  20      605.50      960.87    498.51 o
   0   4  20     6210.44     7003.12    747.39 o
   2   4  20    12549.78    13998.26   2122.65 o
   4   4  20    17299.10    20458.12   3982.29 o
   6   4  20     6465.92     6258.03   1023.78 o
   8   4  20     1634.12     1163.47    769.16 o
  10   4  20      589.24      651.77    731.44 o
 -29   5  20      359.15     -555.67    975.66 o
 -27   5  20      156.46       49.81    917.51 o
 -25   5  20       33.01     -406.27    701.28 o
 -23   5  20       96.09      696.85    725.56 o
 -21   5  20     1125.64     1451.42    782.77 o
 -19   5  20      255.42      -69.68    660.00 o
 -17   5  20       55.09      142.28    659.44 o
 -15   5  20     1940.39     1153.92    696.01 o
 -13   5  20     1596.69     2586.37    738.79 o
 -11   5  20     1411.67     1339.78   1048.23 o
  -9   5  20     4729.64     4402.57    835.54 o
  -7   5  20     2149.98     2336.42    586.07 o
  -5   5  20     9554.42     9360.96    834.71 o
  -3   5  20     2163.48     2720.01    604.60 o
  -1   5  20      208.48      952.28    521.72 o
   1   5  20       27.81     1429.49    748.93 o
   3   5  20     1317.79     1023.11    785.19 o
   5   5  20      533.82     1184.15   1007.85 o
   7   5  20      101.91     -388.41    676.94 o
   9   5  20      597.26     1903.51   1312.33 o
 -28   6  20      183.67     -503.11   1246.31 o
 -26   6  20      711.35     1507.76    878.91 o
 -24   6  20       58.32     -560.29    893.81 o
 -22   6  20       16.94     1417.34    807.33 o
 -20   6  20      132.48      948.82    751.33 o
 -18   6  20     2867.82     2361.43    798.86 o
 -16   6  20     2576.84     1563.77    762.20 o
 -14   6  20      903.40      311.28    688.96 o
 -12   6  20      769.26     -301.52    669.67 o
 -10   6  20      167.86     -771.86    835.97 o
  -8   6  20      901.46      169.20   1279.05 o
  -6   6  20     6044.40     6318.87    744.73 o
  -4   6  20     1306.49     1244.83    559.70 o
  -2   6  20      189.17     -454.74    786.44 o
   0   6  20        2.40     -254.65    675.32 o
   2   6  20      170.21      211.85    711.82 o
   4   6  20       34.95     1334.41    793.62 o
   6   6  20        9.06      143.21    755.79 o
   8   6  20       15.56     1658.73    846.40 o
 -27   7  20      159.16    -1075.58    822.51 o
 -25   7  20       37.49     -493.18    773.62 o
 -23   7  20      104.41       17.60    769.06 o
 -21   7  20       44.86      750.14    752.76 o
 -19   7  20      831.37     1935.57    794.40 o
 -17   7  20      344.06      234.96    747.09 o
 -15   7  20      583.97      -21.61    794.49 o
 -13   7  20     2139.44     2630.50    797.93 o
 -11   7  20     4032.20     4835.22    938.93 o
  -9   7  20     4129.12     3637.53    851.19 o
  -7   7  20     1489.57     1082.76    736.11 o
  -5   7  20       56.80    -1034.59    689.73 o
  -3   7  20      349.19     1150.49    568.95 o
  -1   7  20       24.56     -164.42    507.71 o
   1   7  20      117.69     -721.70    764.48 o
   3   7  20       94.70      501.65    758.20 o
   5   7  20      308.26      -73.79    771.56 o
   7   7  20       58.05     -129.86    796.68 o
 -26   8  20      216.91      748.87    877.94 o
 -24   8  20      541.60     1471.27    929.00 o
 -22   8  20     2301.76     2476.41    906.94 o
 -20   8  20     2261.40     5111.45   1603.72 o
 -18   8  20      846.43     1066.83    799.34 o
 -16   8  20       53.73      -57.66   1055.32 o
 -14   8  20     1116.34     1948.28    827.11 o
 -12   8  20     1335.14     2039.00    812.29 o
 -10   8  20     1179.14      963.29    850.15 o
  -8   8  20     1248.94      947.13    780.45 o
  -6   8  20      490.57     -592.88    671.84 o
  -4   8  20       56.68      977.02    717.73 o
  -2   8  20      141.54     -226.53    506.97 o
   0   8  20     2055.06     3246.19    858.51 o
   2   8  20     3493.45     5324.89   1053.15 o
   4   8  20     2883.98     2543.97    924.97 o
 -23   9  20     1176.54     -150.57    937.54 o
 -21   9  20     2756.31     4777.69   1204.29 o
 -19   9  20     1172.07     1079.74    916.18 o
 -17   9  20      198.59      446.31    794.98 o
 -15   9  20     1402.64     2900.38    891.90 o
 -13   9  20     2870.55     2869.88    880.64 o
 -11   9  20     3770.15     4216.92    959.04 o
  -9   9  20     4243.16     6258.42   1043.72 o
  -7   9  20     3966.64     4775.80   1586.81 o
  -5   9  20     3073.98     4233.55    921.37 o
  -3   9  20      591.06       77.33    709.73 o
  -1   9  20      258.69      167.40    686.17 o
   1   9  20     3112.67     2763.32    944.55 o
   3   9  20     3589.79     3540.81    977.12 o
 -20  10  20     4150.06     5697.55   2214.33 o
 -18  10  20      514.33      629.79    873.73 o
 -16  10  20       21.64     -463.94    805.95 o
 -14  10  20     1215.00     -230.97    744.03 o
 -12  10  20     3638.91     5170.49   1020.55 o
 -10  10  20     6857.61     6339.41   1504.96 o
  -8  10  20     8231.55     9508.46   1235.27 o
  -6  10  20     6340.73     8652.62   1190.65 o
  -4  10  20     2265.39     2755.26    856.48 o
  -2  10  20        5.04     -989.61    659.74 o
   0  10  20     2668.67     3623.61    904.54 o
 -15  11  20      179.90     1768.04   1283.41 o
 -13  11  20      380.05     2025.70    916.02 o
 -11  11  20     3429.35     4822.62   1050.80 o
  -9  11  20     5872.94     7580.43   1222.74 o
  -7  11  20     3163.71     3856.92   1005.13 o
 -31   1  21     1751.62     2055.70   1556.25 o
 -29   1  21     3564.37     4097.87   1169.71 o
 -27   1  21     1101.93     1573.14    950.56 o
 -25   1  21       23.04      137.14    863.25 o
 -23   1  21      107.18       39.66    840.36 o
 -21   1  21      293.60      575.91    812.95 o
 -19   1  21       76.35        7.10    783.83 o
 -17   1  21       80.81       99.11    502.43 o
 -15   1  21        0.55       91.85    389.47 o
 -13   1  21     2416.15     2898.44    521.55 o
 -11   1  21     2934.21     3517.43    592.28 o
  -9   1  21     3371.41     2951.96    503.01 o
  -7   1  21     5340.06     5467.26    563.37 o
  -5   1  21     2988.95     3397.31    761.61 o
  -3   1  21     1642.73     1717.95    416.60 o
  -1   1  21      209.83      378.44    561.58 o
   1   1  21       15.85     -477.04    563.31 o
   3   1  21       53.38     -270.45    568.70 o
   5   1  21      372.46      422.19    658.25 o
   7   1  21      501.54      308.08    690.76 o
   9   1  21       63.34      418.31    704.00 o
 -30   2  21      908.46     2044.30    876.84 o
 -28   2  21       78.67      561.44    866.54 o
 -26   2  21      705.69     1425.01   1096.25 o
 -24   2  21     4153.63     4433.33   1137.94 o
 -22   2  21    10038.59    10473.78   2239.97 o
 -20   2  21     5602.77     4866.86    723.70 o
 -18   2  21     1948.84     2004.17    610.73 o
 -16   2  21      542.66     1198.09    566.39 o
 -14   2  21       42.33      -44.51    638.91 o
 -12   2  21      129.42       37.19    521.89 o
 -10   2  21     1510.81     1619.77    464.50 o
  -8   2  21     3521.13     3676.84    523.47 o
  -6   2  21     2360.12     1576.52    428.00 o
  -4   2  21      162.72      726.97    396.20 o
  -2   2  21     1629.05      809.09    572.69 o
   0   2  21     7796.94     8134.66   1252.31 o
   2   2  21    10722.92     9889.24   1095.98 o
   4   2  21     7459.75     7635.06   1041.41 o
   6   2  21     5298.06     4679.88    906.17 o
   8   2  21     5715.78     6058.90   1003.54 o
  10   2  21     2064.85     2745.10    903.08 o
 -31   3  21     2410.58     2031.36   1503.86 o
 -29   3  21     1008.39     1584.66    981.14 o
 -27   3  21       40.92       77.36    897.64 o
 -25   3  21     1584.42      971.62    956.59 o
 -23   3  21     6040.23     6034.28   1229.76 o
 -21   3  21    10134.59    10112.98    944.28 o
 -19   3  21     6908.73     5172.95    762.80 o
 -17   3  21     3269.44     2636.92    656.99 o
 -15   3  21      152.58      291.08    535.01 o
 -13   3  21     4097.39     3023.02    633.22 o
 -11   3  21     8190.81     8211.68    767.60 o
  -9   3  21    16838.23    17672.05   1504.17 o
  -7   3  21    17534.19    17125.64   1273.72 o
  -5   3  21     8042.51     8286.17    682.59 o
  -3   3  21     1879.54     1624.37    471.46 o
  -1   3  21      778.73      437.05    652.99 o
   1   3  21     3426.06     5014.65    900.92 o
   3   3  21     3878.65     3513.89    839.50 o
   5   3  21     3084.00     2326.01    772.26 o
   7   3  21     2877.95     3507.89    871.24 o
   9   3  21     1575.23     1743.63    779.67 o
 -30   4  21      950.18      999.76   1008.92 o
 -28   4  21       98.69       78.79    868.69 o
 -26   4  21      926.64     2095.96   1150.27 o
 -24   4  21     5056.68     7308.52   1312.24 o
 -22   4  21    16469.05    16440.17   2188.98 o
 -20   4  21    13780.73    14606.92   1405.36 o
 -18   4  21     6113.16     6289.80    830.66 o
 -16   4  21      467.73      132.90    575.53 o
 -14   4  21     1289.22     1479.16    606.03 o
 -12   4  21     6483.44     6666.05    798.27 o
 -10   4  21    16278.58    16024.58   1027.03 o
  -8   4  21    13556.02    13148.31    945.40 o
  -6   4  21    24324.88    22669.74   1014.04 o
  -4   4  21     9297.71     8452.24    698.63 o
  -2   4  21       58.84      441.03    503.23 o
   0   4  21      317.80     -538.96    638.51 o
   2   4  21     6079.31     6891.17   1037.16 o
   4   4  21     6238.70     4917.11    957.23 o
   6   4  21     3234.34     4783.52    940.51 o
   8   4  21     3095.43     3216.55    892.82 o
 -29   5  21       43.95      582.99    974.94 o
 -27   5  21      301.72     1223.13   1001.82 o
 -25   5  21     2839.24     4285.91    816.14 o
 -23   5  21    12756.95    12757.69   4705.85 o
 -21   5  21    19060.67    18921.69   1460.88 o
 -19   5  21    13241.44    12515.60   1218.34 o
 -17   5  21     9095.32     8489.08   1094.07 o
 -15   5  21     1885.39     1942.79    786.86 o
 -13   5  21     1250.28     1687.45    722.11 o
 -11   5  21     4868.50     4647.84    855.22 o
  -9   5  21    18618.80    18238.94   1336.58 o
  -7   5  21    27398.70    25999.08   2717.62 o
  -5   5  21     5739.14     5634.81    637.58 o
  -3   5  21     2856.33     2305.06    615.58 o
  -1   5  21       86.70     -255.57    499.36 o
   1   5  21     8984.91     9648.49   1599.90 o
   3   5  21    11057.91    14001.02   1361.91 o
   5   5  21    12849.24    11615.45   2048.99 o
   7   5  21     7345.18     5721.18   1028.91 o
 -28   6  21       71.44     -248.83   1391.46 o
 -26   6  21      505.17     1429.01    845.52 o
 -24   6  21     3710.98     3295.02    958.20 o
 -22   6  21     6797.73     7060.27   1075.51 o
 -20   6  21     9652.13    11644.92   1223.88 o
 -18   6  21     6704.92     7551.77   1061.14 o
 -16   6  21     2129.53     1548.84   1598.81 o
 -14   6  21      687.87      411.42    710.62 o
 -12   6  21    15237.43    14786.16   1298.45 o
 -10   6  21    24520.07    25435.65   1619.39 o
  -8   6  21    31343.59    32322.76   2291.81 o
  -6   6  21    20335.13    22911.23   1216.95 o
  -4   6  21     3254.29     4811.19    925.39 o
  -2   6  21     1028.90     1112.37    567.20 o
   0   6  21     1080.40     1019.26   1053.14 o
   2   6  21     6937.34     6399.23   1095.99 o
   4   6  21     8587.84    10257.90   1252.14 o
   6   6  21     9304.69    11085.95   1358.72 o
 -27   7  21      448.21     -813.44    866.52 o
 -25   7  21     2743.97     3286.67   1002.42 o
 -23   7  21     6060.00     5281.52   1058.41 o
 -21   7  21     9241.63     5872.49   1059.43 o
 -19   7  21     7557.70     4750.53   1003.73 o
 -17   7  21     6536.30     5336.22   1027.07 o
 -15   7  21      839.58      701.49    720.32 o
 -13   7  21     1404.97     1479.42    734.21 o
 -11   7  21     6859.15     8049.62   1088.81 o
  -9   7  21    13491.13    13313.32   1278.69 o
  -7   7  21    12893.34    13830.85   1278.25 o
  -5   7  21     5415.35     4411.94    932.66 o
  -3   7  21      237.87       48.83    539.80 o
  -1   7  21      768.65      289.62    567.66 o
   1   7  21     7045.19     7287.26   1137.28 o
   3   7  21    13309.37    13804.36   2845.12 o
   5   7  21    12432.76    13387.56   1504.56 o
 -24   8  21     2738.75     4070.22   1055.62 o
 -22   8  21     3769.97     3943.44   1014.79 o
 -20   8  21     5427.67     5326.28   1059.64 o
 -18   8  21     5296.85     5166.04   1057.52 o
 -16   8  21     3342.80     3153.57    886.50 o
 -14   8  21       36.82     1309.64    802.63 o
 -12   8  21     5572.41     5159.29   1028.04 o
 -10   8  21     8536.32    10635.00   1315.61 o
  -8   8  21     7497.80     7057.92   1063.68 o
  -6   8  21     5080.92     3043.95    841.56 o
  -4   8  21     1827.56     2125.00   1175.92 o
  -2   8  21      418.61     -263.32    661.75 o
   0   8  21      259.48      173.90    937.46 o
   2   8  21     4053.06     4275.95   1160.09 o
 -21   9  21     1149.40     4491.44   1069.78 o
 -19   9  21     3409.20     3314.29   1522.96 o
 -17   9  21     2858.97     3121.91    961.16 o
 -15   9  21       11.05     -461.76    697.24 o
 -13   9  21     4224.18     3835.13    974.34 o
 -11   9  21    10013.73    12295.62   1328.21 o
  -9   9  21    11852.63    13091.99   1349.20 o
  -7   9  21     7699.52     8915.02   1162.57 o
  -5   9  21     4589.40     4262.47    939.84 o
  -3   9  21     1879.09     2592.15    859.32 o
  -1   9  21      271.18      -90.52    681.15 o
   1   9  21      752.94      914.68    785.20 o
 -18  10  21     2605.16     1019.57   1092.43 o
 -16  10  21     1789.82     2215.72    961.40 o
 -14  10  21       16.89      414.14    797.65 o
 -12  10  21      883.64      773.59    811.71 o
 -10  10  21     1206.25     1033.42   1016.04 o
  -8  10  21     1403.06     1222.66   1239.76 o
  -6  10  21      780.79      151.11    768.84 o
  -4  10  21      770.66      129.56    722.90 o
 -30   0  22     5132.51     7343.62   1775.61 o
 -28   0  22      641.98     2309.27   1353.26 o
 -26   0  22      146.95     -372.15   1076.06 o
 -24   0  22     3344.42     5789.55   1746.14 o
 -22   0  22     5789.20     5523.27   1659.93 o
 -20   0  22    20891.80    20451.69   2605.03 o
 -18   0  22    23787.36    21142.51   2474.06 o
 -16   0  22    10404.11    10872.51   1012.45 o
 -14   0  22     2784.65     2508.88    672.69 o
 -12   0  22     7830.42     8036.60    904.95 o
 -10   0  22    19307.57    21641.22   1331.88 o
  -8   0  22    15850.19    17075.97   2638.86 o
  -6   0  22    18221.19    16523.27   1165.22 o
  -4   0  22    14650.70    13585.77   1048.47 o
  -2   0  22     5223.24     6078.76   1259.40 o
   0   0  22       22.42      530.39    811.96 o
   2   0  22     4244.03     4040.14   1180.83 o
   4   0  22    15213.27    14955.71   1884.74 o
   6   0  22    16746.55    17708.06   2063.72 o
   8   0  22     7956.38     6065.66   1482.04 o
 -31   1  22     4345.82     3134.08   1148.19 o
 -29   1  22      837.41      -36.28    918.91 o
 -27   1  22      804.14     4697.32   1206.63 o
 -25   1  22     3105.53     1997.84    952.99 o
 -23   1  22     8770.28     9769.15   1400.95 o
 -21   1  22    22326.78    18908.13   4857.00 o
 -19   1  22    19943.59    17078.08   1608.99 o
 -17   1  22    12092.94    10872.97    890.34 o
 -15   1  22     2985.07     2072.09    585.33 o
 -13   1  22     1042.75     1612.50    460.03 o
 -11   1  22     7247.45     7127.13    630.02 o
  -9   1  22    10986.94    10340.19    701.31 o
  -7   1  22    13406.71    12823.35    747.29 o
  -5   1  22     6990.66     7193.60    612.82 o
  -3   1  22     2502.03     2076.58    577.68 o
  -1   1  22       65.08     -666.77    515.97 o
   1   1  22     4047.61     4864.53   1909.30 o
   3   1  22    14126.55    16235.26   1318.79 o
   5   1  22    20068.70    22253.46   1583.86 o
   7   1  22    14833.75    15203.79   1426.44 o
   9   1  22     6462.28     6222.21   1074.89 o
 -30   2  22     2223.80     1899.05    957.30 o
 -28   2  22      213.20      412.64    945.65 o
 -26   2  22      678.74     2723.69   1076.06 o
 -24   2  22     1976.36     2306.82    969.27 o
 -22   2  22     8003.55     7218.31   1209.76 o
 -20   2  22    15760.46    15258.54   1614.76 o
 -18   2  22    10779.26    10654.77   1435.61 o
 -16   2  22     2434.55     2087.91    632.82 o
 -14   2  22      297.18     -137.23    490.42 o
 -12   2  22     9229.67     9504.15    707.18 o
 -10   2  22    28236.86    27472.76   1053.33 o
  -8   2  22    28933.19    27191.88   1053.37 o
  -6   2  22    19545.47    20693.51   1705.80 o
  -4   2  22     9892.82    11254.80    726.37 o
  -2   2  22     2191.03     2236.06    736.15 o
   0   2  22      662.81      427.16    827.23 o
   2   2  22     3756.06     3033.14    798.01 o
   4   2  22     6939.82     7128.69   1030.44 o
   6   2  22     7527.89     7592.27   1070.58 o
   8   2  22     3821.03     3612.83    926.19 o
 -29   3  22     2129.81     1883.23    997.87 o
 -27   3  22      569.97     1098.91    904.52 o
 -25   3  22      713.17     1374.85    960.73 o
 -23   3  22     3550.15     3744.87   1255.04 o
 -21   3  22     5769.88     5207.46    800.93 o
 -19   3  22     3201.08     3846.08    731.27 o
 -17   3  22     1814.32     1349.32    608.14 o
 -15   3  22      489.38      704.08    555.24 o
 -13   3  22     1812.61      585.76    538.74 o
 -11   3  22     9549.19     9234.50    716.68 o
  -9   3  22    20536.45    20124.68    954.01 o
  -7   3  22    19980.95    19015.20    920.04 o
  -5   3  22    15945.16    17606.82    893.34 o
  -3   3  22    12275.87    12851.14    923.10 o
  -1   3  22     1380.86     1285.90   1068.42 o
   1   3  22       32.08      -75.42    774.85 o
   3   3  22      436.51      127.00    627.45 o
   5   3  22     1916.18     3092.24    864.72 o
   7   3  22     1414.74     2425.16    829.86 o
 -30   4  22      744.54     1536.69   1051.51 o
 -28   4  22       55.42    -1164.36    809.37 o
 -26   4  22      726.17     1249.01    978.44 o
 -24   4  22     3457.26     3985.22   1119.05 o
 -22   4  22     8179.18     6985.22    876.41 o
 -20   4  22     6738.10     5551.98    833.34 o
 -18   4  22     3322.01     3479.40    739.34 o
 -16   4  22     2054.03     1885.86    652.28 o
 -14   4  22     2565.49     2414.45    648.42 o
 -12   4  22      805.43     1021.76    553.37 o
 -10   4  22     2440.70     1992.91    618.68 o
  -8   4  22     3115.00     4053.81    581.16 o
  -6   4  22     4057.90     4556.58    600.34 o
  -4   4  22     1974.59     2924.84    649.00 o
  -2   4  22       31.59     -648.44    432.30 o
   0   4  22      819.08      961.62    882.89 o
   2   4  22     3398.62     4658.61    914.24 o
   4   4  22     2592.43     3811.15    903.22 o
   6   4  22     2262.50     2475.15    825.56 o
 -29   5  22      407.30      992.12   1095.25 o
 -27   5  22       39.66      801.25    996.60 o
 -25   5  22      117.51      325.00    947.80 o
 -23   5  22      282.08     1732.31    679.22 o
 -21   5  22      931.19     -294.72    686.05 o
 -19   5  22     1035.60      594.81    732.73 o
 -17   5  22      764.88       13.66    689.09 o
 -15   5  22       78.08     -332.44    724.65 o
 -13   5  22       56.03      125.68    930.91 o
 -11   5  22     2961.40     2914.00   1277.41 o
  -9   5  22     3728.70     4302.44   1103.89 o
  -7   5  22     3353.11     3130.51    573.22 o
  -5   5  22     1869.95     1608.01    512.13 o
  -3   5  22       39.88      309.91    534.06 o
  -1   5  22       37.00      628.46   1378.91 o
   1   5  22      748.53     1097.39    761.74 o
   3   5  22      483.77      794.83    751.92 o
   5   5  22       98.96      716.60    755.44 o
 -28   6  22       30.48     -884.56    974.79 o
 -26   6  22       55.93     -831.10    741.12 o
 -24   6  22       16.60       26.08    705.43 o
 -22   6  22        2.01      278.39   1643.01 o
 -20   6  22      136.43      446.15    935.82 o
 -18   6  22       14.06      738.78    728.26 o
 -16   6  22       44.82     -488.52   1241.40 o
 -14   6  22       75.33      941.89    894.90 o
 -12   6  22      163.03     -441.45    653.62 o
 -10   6  22        1.42     -407.33    632.32 o
  -8   6  22      232.88      -61.04    656.47 o
  -6   6  22        6.66       84.26    846.33 o
  -4   6  22       20.92      244.00    542.94 o
  -2   6  22      740.04     1768.76    594.61 o
   0   6  22     2057.06     2553.61    885.89 o
   2   6  22       51.99     -441.39   1073.88 o
   4   6  22       43.89      350.98    780.67 o
 -25   7  22       98.98     2190.74    892.68 o
 -23   7  22      173.50     -160.15    774.12 o
 -21   7  22      162.58      419.42   1542.06 o
 -19   7  22       15.24     -345.84    714.05 o
 -17   7  22      216.41    -1185.59   1204.84 o
 -15   7  22        3.32     -114.83    805.95 o
 -13   7  22     1082.71      722.78    709.94 o
 -11   7  22     3705.45     3034.44   1239.76 o
  -9   7  22     3566.70     4930.78    937.17 o
  -7   7  22     1693.38      990.82    688.11 o
  -5   7  22      728.77     -468.76    663.79 o
  -3   7  22      352.39      851.52    570.77 o
  -1   7  22       66.73     -602.56    715.45 o
   1   7  22        8.40      335.36    792.20 o
   3   7  22      451.53     -580.87    730.63 o
 -24   8  22      576.22      484.43    872.63 o
 -22   8  22     1785.92     3377.85   1004.10 o
 -20   8  22     3469.43     3969.53   1025.64 o
 -18   8  22     4183.93     6373.53   1113.33 o
 -16   8  22     1444.75     1295.80    807.24 o
 -14   8  22      440.63     1629.08    801.27 o
 -12   8  22       36.47     -734.97    630.29 o
 -10   8  22      246.42     -360.69    707.83 o
  -8   8  22      269.58     1142.96    743.25 o
  -6   8  22      416.24     -346.57    687.16 o
  -4   8  22      119.72     1519.80    735.22 o
  -2   8  22      171.70     -514.55   1253.95 o
   0   8  22     1182.30     2177.69    882.18 o
 -21   9  22     3313.93     4015.02   1049.43 o
 -19   9  22     2523.59     2598.99    985.10 o
 -17   9  22     2709.98     4115.84   1022.89 o
 -15   9  22      401.59      148.40    793.95 o
 -13   9  22       94.83      334.35    746.37 o
 -11   9  22      463.31      557.49    772.08 o
  -9   9  22     2172.85     2374.56    869.00 o
  -7   9  22     3765.49     5077.40   1526.78 o
  -5   9  22     2707.74     2880.04    892.50 o
  -3   9  22      575.16      438.92    923.82 o
 -16  10  22      500.40     1752.23    930.65 o
 -14  10  22        3.41     -483.64    714.73 o
 -12  10  22      339.66     1066.61    857.35 o
 -10  10  22     3136.81     4537.47   1037.55 o
  -8  10  22     6465.27     5947.19   1097.79 o
  -6  10  22     6808.64     8853.02   1735.23 o
 -31   1  23      364.15     1492.45    988.26 o
 -29   1  23      598.63      702.88    972.15 o
 -27   1  23      347.16     -620.46    846.65 o
 -25   1  23      169.15      693.33    891.08 o
 -23   1  23      839.92       90.57    829.52 o
 -21   1  23      394.79      -24.45    852.31 o
 -19   1  23       91.51      180.20    833.39 o
 -17   1  23      357.34      -47.45    505.82 o
 -15   1  23      664.02      165.45    517.38 o
 -13   1  23     1938.49     1390.16    549.18 o
 -11   1  23      593.77      314.89    612.13 o
  -9   1  23      882.49      350.54    400.37 o
  -7   1  23     2004.69     1687.60    454.66 o
  -5   1  23     1942.57     1798.99    459.30 o
  -3   1  23      899.66     1301.04    681.00 o
  -1   1  23       27.01     -124.41    578.55 o
   1   1  23       56.94     -191.15    605.82 o
   3   1  23      386.36      488.12    672.81 o
   5   1  23      559.87     -335.41   1733.59 o
   7   1  23      615.87      446.39    750.55 o
 -30   2  23      432.30     1484.54   1131.17 o
 -28   2  23       41.31      376.72    941.01 o
 -26   2  23      465.98     1310.76    880.72 o
 -24   2  23     4347.94     3803.64   1826.90 o
 -22   2  23     7661.12     5701.29   1158.22 o
 -20   2  23     7282.63     7090.81   2280.35 o
 -18   2  23     6211.32     5794.77    794.18 o
 -16   2  23     3421.02     3930.57    706.00 o
 -14   2  23     2876.46     3136.66    646.15 o
 -12   2  23     3222.68     2900.81    518.68 o
 -10   2  23      464.56      694.45    436.54 o
  -8   2  23     2357.44     3080.34    537.30 o
  -6   2  23     2145.97     1897.47    478.22 o
  -4   2  23      104.10     -516.23    463.22 o
  -2   2  23      498.85     -333.95    574.91 o
   0   2  23     2038.84     3695.08    815.36 o
   2   2  23     3423.12     4436.00    874.65 o
   4   2  23     3232.38     2196.29   1369.08 o
   6   2  23     4046.29     4005.37   1849.82 o
 -29   3  23     1396.30     1290.69   1007.04 o
 -27   3  23      309.85     -267.09    833.52 o
 -25   3  23      314.32     -717.98    818.03 o
 -23   3  23     3872.59     3864.68   1049.87 o
 -21   3  23     4742.81     5944.93    827.74 o
 -19   3  23     4467.95     3101.96    763.37 o
 -17   3  23     4560.73     3860.81    727.73 o
 -15   3  23      953.33      334.43    550.72 o
 -13   3  23       44.71      295.51    520.02 o
 -11   3  23     2961.58     3156.03    716.10 o
  -9   3  23    11667.19    11411.86    783.69 o
  -7   3  23    19137.43    18884.22    939.62 o
  -5   3  23    12694.27    13339.99    817.60 o
  -3   3  23     4177.48     5340.14    933.83 o
  -1   3  23      973.79     2261.49    777.32 o
   1   3  23      279.38      171.31    649.19 o
   3   3  23     2057.38      553.49    706.74 o
   5   3  23     1683.42     2314.75    992.03 o
 -28   4  23     1840.20      811.24   1598.27 o
 -26   4  23      504.16     -131.01    893.30 o
 -24   4  23      779.21     1271.67    935.36 o
 -22   4  23     3625.95     2702.19    715.62 o
 -20   4  23     1670.39     2287.31    688.11 o
 -18   4  23     3445.74     3016.73    716.14 o
 -16   4  23     3125.36     3208.99   1067.36 o
 -14   4  23      285.01      179.50    541.37 o
 -12   4  23      741.35     1115.15    600.44 o
 -10   4  23     4221.61     2886.99    638.12 o
  -8   4  23    18977.11    18970.67   1088.47 o
  -6   4  23    21889.21    23919.34   1073.68 o
  -4   4  23     9055.91     9019.88    876.58 o
  -2   4  23     6999.88     6721.84   1019.49 o
   0   4  23        7.68     -389.92    651.39 o
   2   4  23     1385.17     1865.37    793.14 o
   4   4  23      860.17      430.36   1639.74 o
   6   4  23     3993.91     3707.39    931.06 o
 -27   5  23      614.84      301.53   1004.89 o
 -25   5  23      523.06      196.76    896.38 o
 -23   5  23     3368.83     2314.14    724.88 o
 -21   5  23     7141.21     7459.94   1528.62 o
 -19   5  23     9668.26     8435.41   1078.68 o
 -17   5  23     8835.37     9492.91   1126.32 o
 -15   5  23     3307.43     2496.86    857.79 o
 -13   5  23       27.63      649.60    594.03 o
 -11   5  23     2444.61     2935.81    688.81 o
  -9   5  23    10805.63    10822.00    950.34 o
  -7   5  23    15183.49    15388.14   1059.02 o
  -5   5  23    12720.30    13139.57   1469.27 o
  -3   5  23     5523.42     6230.51   1226.46 o
  -1   5  23      240.31     1706.45    831.64 o
   1   5  23      225.76      140.29    721.56 o
   3   5  23     2962.26     3657.93   1020.40 o
   5   5  23     4995.19     6379.02   1307.42 o
 -26   6  23       79.78     -341.32   1014.04 o
 -24   6  23     1078.26     1696.72    920.00 o
 -22   6  23     4330.13     6065.76   1191.74 o
 -20   6  23     7247.67     7761.95   1127.06 o
 -18   6  23     8012.08     8955.15   1161.35 o
 -16   6  23     5155.27     5474.90   1117.53 o
 -14   6  23       24.88      -49.08    684.01 o
 -12   6  23     2212.96     2878.21   1038.95 o
 -10   6  23     8451.70     8969.22   1899.47 o
  -8   6  23    17600.46    21273.02   1519.57 o
  -6   6  23    11701.58    12258.68   1250.73 o
  -4   6  23     9141.17     9654.12    998.86 o
  -2   6  23     4991.19     7608.12   1125.85 o
   0   6  23      270.41     -983.63   1435.11 o
   2   6  23      424.66     -733.45    749.81 o
 -25   7  23      328.18      700.41    860.86 o
 -23   7  23     5061.23     6190.28   1133.41 o
 -21   7  23    12784.71    11393.71   1603.72 o
 -19   7  23    14674.59    12996.05   1344.90 o
 -17   7  23    12344.32    15158.61   1449.84 o
 -15   7  23     4668.64     5387.27    986.24 o
 -13   7  23      287.25     1700.46    764.64 o
 -11   7  23      673.14      304.11   1035.13 o
  -9   7  23     2631.69     3764.41    893.62 o
  -7   7  23     5368.06     5624.02    989.72 o
  -5   7  23     3609.52     5148.64   1458.03 o
  -3   7  23     1370.88     1078.60    762.75 o
  -1   7  23       53.26      152.83    877.44 o
   1   7  23     1711.33     1772.79    925.88 o
 -22   8  23     4498.44     6431.54   1901.11 o
 -20   8  23     9020.21     9676.74   2124.84 o
 -18   8  23     8154.33     7923.99   1204.85 o
 -16   8  23     5088.83     4949.96   1037.31 o
 -14   8  23      969.59      932.31    790.39 o
 -12   8  23       10.31       42.71    728.09 o
 -10   8  23     1236.18     2516.79    833.17 o
  -8   8  23     3649.76     4298.35    958.86 o
  -6   8  23     4284.30     5588.07   1013.30 o
  -4   8  23     3204.93     3352.28    894.11 o
  -2   8  23     1733.89     3078.67   1415.47 o
 -19   9  23     1186.86     2620.33    978.31 o
 -17   9  23      804.45      537.54    877.08 o
 -15   9  23      406.69      653.73    915.09 o
 -13   9  23      272.07      374.07   1068.97 o
 -11   9  23     2708.49     3485.89   1019.86 o
  -9   9  23     4832.94     6090.76   1134.99 o
  -7   9  23     5969.31     7853.85   1154.58 o
  -5   9  23     5065.85     6034.54   1279.59 o
 -30   0  24     2189.98     3352.59   1593.35 o
 -28   0  24     1623.44     2949.89   1609.72 o
 -26   0  24      439.26      485.65   1274.68 o
 -24   0  24       97.81     -491.10   1011.67 o
 -22   0  24     5087.67     4078.33   1497.32 o
 -20   0  24    13593.55    10769.33   2064.81 o
 -18   0  24    10774.37    10435.38   1941.49 o
 -16   0  24    13661.85    10197.47   1779.97 o
 -14   0  24     2823.11     2432.82    725.56 o
 -12   0  24      362.94      151.35    599.69 o
 -10   0  24     2951.73     2913.68    746.99 o
  -8   0  24    14808.96    15939.91   1203.85 o
  -6   0  24    16729.64    16080.45   1189.77 o
  -4   0  24    17255.67    16702.94   1786.52 o
  -2   0  24    13083.33    13270.68   1698.12 o
   0   0  24     1925.84     3265.29   1127.35 o
   2   0  24      969.38       68.75    917.82 o
   4   0  24     5338.92     5498.17   1363.08 o
   6   0  24     6236.75     6869.98   1572.62 o
 -29   1  24     1654.36      738.80   2250.34 o
 -27   1  24      642.72     -454.34    882.75 o
 -25   1  24      139.87     -436.71    866.88 o
 -23   1  24     2682.18     2791.77   1092.25 o
 -21   1  24     9223.52     9920.63   1464.63 o
 -19   1  24    21184.83    19662.73   1803.64 o
 -17   1  24    21929.36    22646.28   1693.33 o
 -15   1  24    10470.80    10709.84    926.58 o
 -13   1  24     3344.86     2615.52    516.33 o
 -11   1  24       36.72      251.67    463.74 o
  -9   1  24     2778.72     3343.37    517.47 o
  -7   1  24     7192.44     7652.29    815.70 o
  -5   1  24    10454.01    11137.79    865.28 o
  -3   1  24     8440.56    10115.53   1766.33 o
  -1   1  24     2018.56     2877.86    774.78 o
   1   1  24      148.07      793.11    656.40 o
   3   1  24     4576.33     4438.12    910.23 o
   5   1  24     7206.87     8244.78   1174.01 o
 -30   2  24     3112.41     4694.75   1262.12 o
 -28   2  24     2294.64     2953.56   1115.65 o
 -26   2  24     1017.72      432.68    870.28 o
 -24   2  24       19.53     1129.76    914.84 o
 -22   2  24     2620.18     1853.58    977.38 o
 -20   2  24     8819.31     8835.24   1319.75 o
 -18   2  24    15534.19    15608.46   1101.95 o
 -16   2  24     8829.53     9081.12    886.08 o
 -14   2  24      576.54      305.18    523.96 o
 -12   2  24      609.10      711.38    516.71 o
 -10   2  24     2944.90     2815.04    518.37 o
  -8   2  24     9258.48     9577.84    727.41 o
  -6   2  24    13920.76    15961.01    867.52 o
  -4   2  24    11281.36    12138.82   1182.80 o
  -2   2  24     5724.60     5751.35    939.28 o
   0   2  24      954.18      784.01    947.28 o
   2   2  24      459.27      -86.62    651.46 o
   4   2  24     3824.64     5596.06   1010.75 o
 -29   3  24     3895.40     4261.32   1206.86 o
 -27   3  24     2268.98     1265.20   1251.77 o
 -25   3  24      829.86     -391.05    796.56 o
 -23   3  24       36.22      457.48    837.82 o
 -21   3  24     1715.32      956.46    916.92 o
 -19   3  24     1519.90     2308.00    657.76 o
 -17   3  24      878.99      351.69    709.12 o
 -15   3  24      166.81      -15.97    541.04 o
 -13   3  24      103.48     -110.34    511.30 o
 -11   3  24     1710.60     2008.47    588.83 o
  -9   3  24     5954.54     7293.57    688.95 o
  -7   3  24    12367.16    13285.16    885.43 o
  -5   3  24    18137.43    19925.15   1140.95 o
  -3   3  24    10779.13    12967.85   3992.12 o
  -1   3  24     5096.22     5829.29    963.14 o
   1   3  24      968.42      920.32    713.03 o
   3   3  24      558.12      887.97    745.56 o
   5   3  24     1343.57     2824.33    857.78 o
 -28   4  24      799.21     1153.50   1109.02 o
 -26   4  24       17.17     -156.49    854.59 o
 -24   4  24     1186.77     2126.46   1019.83 o
 -22   4  24     2828.26     2458.29    705.17 o
 -20   4  24     2679.65     2559.20    714.13 o
 -18   4  24     3094.73     1406.02    671.73 o
 -16   4  24     2785.36     2831.90    701.25 o
 -14   4  24     1794.27     2533.21    661.91 o
 -12   4  24      594.49      696.62    552.94 o
 -10   4  24       72.42      250.16    521.81 o
  -8   4  24     1642.71     1407.33    912.54 o
  -6   4  24     4963.00     5813.96    764.66 o
  -4   4  24      969.37     1195.61    753.20 o
  -2   4  24      363.18     1642.50    796.13 o
   0   4  24        8.42     -513.63    955.47 o
   2   4  24      156.93      896.07    789.01 o
   4   4  24      332.49     1030.47    765.61 o
 -27   5  24        4.33     -289.57    963.65 o
 -25   5  24      391.34     -601.86   1355.99 o
 -23   5  24     1576.36     2316.08   1105.13 o
 -21   5  24      481.38     -106.70    611.13 o
 -19   5  24      484.31      350.24    798.43 o
 -17   5  24      675.87      566.64    791.81 o
 -15   5  24      402.63      331.37    588.61 o
 -13   5  24      254.45      380.63    567.68 o
 -11   5  24       31.16       42.28    550.26 o
  -9   5  24      194.75      362.95    624.96 o
  -7   5  24     1600.08     2428.76    622.51 o
  -5   5  24      424.60       31.87    552.61 o
  -3   5  24      447.42       68.02    719.81 o
  -1   5  24      806.07      569.96   1768.51 o
   1   5  24      251.34     -385.99    754.20 o
   3   5  24      150.83     -362.38    897.63 o
 -26   6  24      246.05     1193.37   1099.36 o
 -24   6  24      265.59      -58.40    835.10 o
 -22   6  24      171.89     1871.42    872.58 o
 -20   6  24       29.53      512.94    728.97 o
 -18   6  24        4.42     -803.54    676.96 o
 -16   6  24      479.08      363.05    746.89 o
 -14   6  24      874.97     -130.61    775.40 o
 -12   6  24      412.20      823.39    719.02 o
 -10   6  24       53.05     -743.10    537.57 o
  -8   6  24       22.20      626.12    579.69 o
  -6   6  24       42.39      612.04    723.01 o
  -4   6  24       95.38      662.12    710.05 o
  -2   6  24      113.32     1451.99    809.89 o
   0   6  24      146.41    -1116.17    744.11 o
 -23   7  24       50.05      -69.54    815.60 o
 -21   7  24       30.21    -1099.34    732.90 o
 -19   7  24       64.55      515.59    764.60 o
 -17   7  24        8.22      143.92    813.59 o
 -15   7  24      166.12     1066.40    791.35 o
 -13   7  24      351.36     -307.00    661.77 o
 -11   7  24      700.97      556.05    733.93 o
  -9   7  24      519.60     1145.06    976.20 o
  -7   7  24      472.39      193.59    760.66 o
  -5   7  24      563.15     2039.83    785.89 o
  -3   7  24      457.96    -1491.31    994.21 o
  -1   7  24      205.26     1017.83   1026.95 o
 -20   8  24     3271.17     4084.44   1052.39 o
 -18   8  24     3078.46     3283.15   2136.30 o
 -16   8  24     3162.19     4902.36   1033.62 o
 -14   8  24     1359.10      164.42    753.99 o
 -12   8  24       28.51     1035.43    800.61 o
 -10   8  24       13.91      264.50    745.34 o
  -8   8  24      205.13     1280.31    889.99 o
  -6   8  24      639.24     -733.36    728.38 o
  -4   8  24      553.13      776.12    762.26 o
 -15   9  24     1133.41      879.15    853.10 o
 -13   9  24      517.57     1016.54    824.33 o
 -11   9  24      262.07      316.95    983.84 o
  -9   9  24      935.85      160.52    796.97 o
 -29   1  25       70.01     -137.08   1784.88 o
 -27   1  25       10.98      480.12    950.28 o
 -25   1  25       14.05      409.08    896.06 o
 -23   1  25      305.25     -166.25    885.61 o
 -21   1  25      418.52     1201.32    962.38 o
 -19   1  25     1185.91      422.07    858.09 o
 -17   1  25      116.34      608.72    846.53 o
 -15   1  25      112.48     -126.20    515.40 o
 -13   1  25      237.57     1187.98    564.17 o
 -11   1  25      590.69      766.41    593.31 o
  -9   1  25     1515.76     1797.83    487.96 o
  -7   1  25     2426.35     2215.41    512.57 o
  -5   1  25     2451.88     3259.65    740.90 o
  -3   1  25      959.73      452.36    712.10 o
  -1   1  25      332.25      159.57    653.12 o
   1   1  25       41.41       91.37    650.27 o
   3   1  25       17.85     -393.79   1290.51 o
 -28   2  25      371.10        9.38    943.78 o
 -26   2  25       10.50      -28.23   1198.84 o
 -24   2  25      811.44      739.46   1440.02 o
 -22   2  25     1704.62     1294.53   1058.05 o
 -20   2  25     2492.60     3672.01   1016.04 o
 -18   2  25     5666.50     5560.62    909.37 o
 -16   2  25     9099.16     8989.75    869.68 o
 -14   2  25     6450.44     6460.32    789.60 o
 -12   2  25     2126.21     1026.46    771.83 o
 -10   2  25       14.12       38.64    623.63 o
  -8   2  25      739.54      220.82    555.89 o
  -6   2  25     1163.53      581.20    688.49 o
  -4   2  25      992.14      425.42    994.21 o
  -2   2  25      104.10     -436.97    612.91 o
   0   2  25       18.43     -266.16    672.51 o
   2   2  25       14.52      387.33    692.78 o
 -27   3  25     2718.32     3360.96   1092.15 o
 -25   3  25      553.52     1222.47   1664.84 o
 -23   3  25       65.01      121.25    821.93 o
 -21   3  25      825.59      921.44    839.77 o
 -19   3  25     3780.25     4537.50    762.54 o
 -17   3  25     4835.27     4796.19    771.59 o
 -15   3  25     2443.25     1887.44    630.56 o
 -13   3  25      274.49      194.16    512.96 o
 -11   3  25      778.96      505.76    543.22 o
  -9   3  25     4481.73     5463.23    843.21 o
  -7   3  25     6513.90     7175.01    694.87 o
  -5   3  25     4572.94     4634.48    929.50 o
  -3   3  25     4676.61     5906.37   1257.22 o
  -1   3  25     2264.14     2477.54    839.22 o
   1   3  25      324.99     -549.50    671.35 o
   3   3  25       49.89       43.16    709.93 o
 -26   4  25     1187.57     -118.07    973.52 o
 -24   4  25       33.76    -1192.57    795.05 o
 -22   4  25      369.51     1163.10    874.56 o
 -20   4  25     2697.27     2573.42    722.83 o
 -18   4  25     5346.72     6657.83    878.47 o
 -16   4  25     4742.19     5930.42    821.80 o
 -14   4  25     5125.55     4756.51   1286.00 o
 -12   4  25      670.95      585.70    552.91 o
 -10   4  25     2386.41     1998.49    629.46 o
  -8   4  25     8920.40     7625.16    822.81 o
  -6   4  25     8009.16     9576.32    920.66 o
  -4   4  25     9473.52    11402.68   1251.96 o
  -2   4  25     4192.42     4924.48   1015.87 o
   0   4  25      399.34      726.29    754.99 o
   2   4  25       69.07     1104.56   1040.05 o
 -25   5  25       13.14     -357.59    956.49 o
 -23   5  25      729.19      824.88    905.11 o
 -21   5  25     3163.31     4044.18    820.92 o
 -19   5  25     6253.43     5618.99    855.40 o
 -17   5  25    10938.00    10406.81   1019.98 o
 -15   5  25     7378.85     5857.38    840.43 o
 -13   5  25     2769.94     3032.97    720.30 o
 -11   5  25      141.41      738.15    583.24 o
  -9   5  25     2445.13     2510.72    638.13 o
  -7   5  25     6136.72     7544.81   1038.23 o
  -5   5  25     5574.30     7065.11    832.36 o
  -3   5  25     3930.63     4486.31   1271.96 o
  -1   5  25     1236.80     2673.02    927.78 o
   1   5  25       22.40     1094.67    824.20 o
 -24   6  25      275.90     -535.57    677.13 o
 -22   6  25      629.28       97.50    673.00 o
 -20   6  25     3566.34     4812.53    957.99 o
 -18   6  25     6955.93     7011.05    931.70 o
 -16   6  25     4474.42     4295.17    947.21 o
 -14   6  25      864.16      446.20    634.31 o
 -12   6  25       18.92     -186.14    591.77 o
 -10   6  25     1296.15      554.96    611.17 o
  -8   6  25     3831.02     3452.27    872.93 o
  -6   6  25     6714.06     7465.99   1072.24 o
  -4   6  25     9627.37    10092.70   1830.18 o
  -2   6  25     7613.65     8804.90   1232.61 o
 -21   7  25     3330.56     3783.96   1032.41 o
 -19   7  25     9716.23    11120.08   1319.82 o
 -17   7  25    11326.95    11974.46   1328.66 o
 -15   7  25     5398.24     3874.03    973.47 o
 -13   7  25     1690.47      868.41    768.91 o
 -11   7  25       24.58     -544.65    677.13 o
  -9   7  25     1229.43      557.04    734.60 o
  -7   7  25     3245.09     3886.20    926.22 o
  -5   7  25     5470.16     6330.88   1063.00 o
 -18   8  25     6764.67     8002.95   1634.83 o
 -16   8  25     6077.40     5816.21   1115.63 o
 -14   8  25     2011.88     2480.58    909.47 o
 -12   8  25      352.25      -96.67    797.77 o
 -10   8  25       59.09      891.91    801.80 o
  -8   8  25     1162.61     1943.13    845.10 o
 -28   0  26     4587.82     5452.33   1818.17 o
 -26   0  26     3276.45     4992.87   1789.80 o
 -24   0  26      973.01     1767.97   1257.22 o
 -22   0  26     1230.09     1038.95   1223.39 o
 -20   0  26     6580.91     8653.23   1849.82 o
 -18   0  26    10287.51     6657.17   1685.03 o
 -16   0  26     5838.24     4817.17   1480.95 o
 -14   0  26      589.47      -66.57    914.54 o
 -12   0  26       75.03       22.58    598.31 o
 -10   0  26     3372.41     4063.84    802.75 o
  -8   0  26     8259.42     8672.52    994.64 o
  -6   0  26    13655.98    16116.89   1814.90 o
  -4   0  26    19163.61    21811.50   2098.64 o
  -2   0  26    10254.48     9098.49   1555.16 o
   0   0  26     4789.49     6529.48   1474.40 o
   2   0  26      920.33    -1204.84    879.62 o
 -27   1  26     2262.73     2808.03   2093.73 o
 -25   1  26      911.96     -559.18   1414.38 o
 -23   1  26      400.83     -563.84    865.82 o
 -21   1  26     4625.54     5857.19   1248.44 o
 -19   1  26     7244.37     7247.23   1345.62 o
 -17   1  26    12315.54    10441.13   1314.39 o
 -15   1  26    13346.20    14346.30   1037.09 o
 -13   1  26     4040.08     3243.69    655.77 o
 -11   1  26      656.80      977.08    536.99 o
  -9   1  26       74.94      369.29    431.19 o
  -7   1  26     4094.06     4826.86    937.58 o
  -5   1  26     9097.83     9648.54   1078.82 o
  -3   1  26     8081.24     8661.54   1109.01 o
  -1   1  26     4728.56     5840.35    983.46 o
   1   1  26      962.57     1451.92    755.88 o
 -28   2  26     2514.07     2718.71   1187.23 o
 -26   2  26     2537.31     2279.90   1087.44 o
 -24   2  26      314.97      493.33    809.79 o
 -22   2  26      711.59     1093.21    937.55 o
 -20   2  26     3636.22     2656.92    946.52 o
 -18   2  26     7172.34     6944.28   1217.93 o
 -16   2  26     9354.64     9062.24   1167.37 o
 -14   2  26     6064.50     6181.36    806.22 o
 -12   2  26      987.89     1395.10    590.24 o
 -10   2  26       18.16      673.67    456.81 o
  -8   2  26      399.33      -72.29    436.14 o
  -6   2  26     2921.45     3999.10    875.47 o
  -4   2  26     5146.31     4842.95    909.62 o
  -2   2  26     4117.99     4412.03    893.32 o
   0   2  26     2054.87     1025.78    745.96 o
 -27   3  26     1588.82     2557.65   1115.45 o
 -25   3  26     1302.43    -1099.80    838.15 o
 -23   3  26       37.10      -10.84    864.08 o
 -21   3  26      691.08      706.32    848.09 o
 -19   3  26     2570.91     2434.81    684.42 o
 -17   3  26     5224.79     5954.97    851.32 o
 -15   3  26     4164.39     4155.33    707.56 o
 -13   3  26     1748.90     2289.27    629.08 o
 -11   3  26        6.25      516.78    539.65 o
  -9   3  26     1416.88     1692.55    593.48 o
  -7   3  26     5030.59     5028.50    743.13 o
  -5   3  26     5773.16     7922.16   1087.80 o
  -3   3  26     4973.94     5504.26    973.05 o
  -1   3  26     2993.13     3673.62    905.57 o
   1   3  26      260.77     -308.24    698.68 o
 -26   4  26       66.53     -202.52    979.93 o
 -24   4  26      177.34      286.68    884.28 o
 -22   4  26      952.42     1047.51   1463.49 o
 -20   4  26     1862.38     2016.11    677.05 o
 -18   4  26     2214.53     2130.97    673.78 o
 -16   4  26     3768.35     4343.57    766.30 o
 -14   4  26     5321.36     4742.26    765.99 o
 -12   4  26     1891.22     2088.42    651.47 o
 -10   4  26        2.21      212.41    530.84 o
  -8   4  26      848.52      714.94    695.19 o
  -6   4  26     1248.01     2181.49    810.02 o
  -4   4  26     1219.02     1844.42    766.96 o
  -2   4  26      412.88     1086.57   1038.41 o
   0   4  26       31.82       84.83    750.76 o
 -25   5  26       93.24      739.88   1020.70 o
 -23   5  26       69.30      -57.85    902.72 o
 -21   5  26        5.48      285.58    630.31 o
 -19   5  26       44.70      220.67    617.29 o
 -17   5  26       45.51      310.25    590.11 o
 -15   5  26      438.64      951.80    624.89 o
 -13   5  26      108.97     -103.71    576.78 o
 -11   5  26       35.98      207.47    693.47 o
  -9   5  26      246.90      -44.42    668.36 o
  -7   5  26      804.91     2010.67    765.39 o
  -5   5  26     1130.48     2001.52   1248.49 o
  -3   5  26     1060.46     2812.18    918.83 o
 -22   6  26       10.80     1540.87    783.81 o
 -20   6  26       94.13     -231.44    639.08 o
 -18   6  26        8.14      395.00    678.57 o
 -16   6  26      187.92      594.90    626.73 o
 -14   6  26      185.46     -674.36    605.50 o
 -12   6  26       87.06       73.46    597.07 o
 -10   6  26      119.11      483.01    585.03 o
  -8   6  26      409.47      673.22    817.96 o
  -6   6  26      201.11     1061.49    777.63 o
  -4   6  26       99.34     1286.69   1255.04 o
 -19   7  26       98.43     -492.97   1204.84 o
 -17   7  26        7.14     -281.58   1351.62 o
 -15   7  26       51.50      738.62    755.10 o
 -13   7  26       51.07      470.84    652.47 o
 -11   7  26        5.11      655.96    870.20 o
  -9   7  26       12.81     1179.19    889.99 o
  -7   7  26      259.07     -259.15    733.04 o
 -27   1  27      320.47     -302.02    984.34 o
 -25   1  27      100.76     -397.18    852.74 o
 -23   1  27      242.26     -667.53    943.46 o
 -21   1  27       85.94     -819.19    741.76 o
 -19   1  27       90.53       26.43    769.12 o
 -17   1  27      100.91      951.79    774.85 o
 -15   1  27       43.85     -201.58    502.53 o
 -13   1  27      129.77     -476.74    512.52 o
 -11   1  27      137.26      155.26    435.23 o
  -9   1  27     1203.33     1293.31    466.21 o
  -7   1  27     2770.72     3431.34    799.41 o
  -5   1  27     1590.04     2369.85   1173.73 o
  -3   1  27     1544.41     1284.26    734.26 o
  -1   1  27      986.31     2102.56    808.82 o
 -26   2  27      144.17     1305.03   1515.32 o
 -24   2  27       52.85       69.31    877.01 o
 -22   2  27      100.69      143.71    891.26 o
 -20   2  27      426.12      627.52    796.75 o
 -18   2  27     1335.85     2261.28    913.05 o
 -16   2  27     1679.89     2909.64    668.13 o
 -14   2  27     2375.14     2037.39    644.38 o
 -12   2  27     1536.37     2068.93    620.16 o
 -10   2  27        7.33      -31.63    489.54 o
  -8   2  27      363.49      354.04    505.83 o
  -6   2  27      700.10      714.50    881.80 o
  -4   2  27     1093.78     -584.56    671.72 o
  -2   2  27     1373.85      866.34   1386.55 o
 -25   3  27      962.99      647.01    967.67 o
 -23   3  27      401.37     -608.35   1241.94 o
 -21   3  27       32.39      222.28   1735.23 o
 -19   3  27      561.36     1323.85    871.23 o
 -17   3  27     1751.34     2050.85    642.63 o
 -15   3  27     2301.87     3216.60    698.68 o
 -13   3  27     1454.87     1976.58    619.48 o
 -11   3  27      219.10      405.45    563.54 o
  -9   3  27      281.73      -90.92    877.44 o
  -7   3  27      780.22      769.74    721.24 o
  -5   3  27     1963.26     3138.93    880.45 o
  -3   3  27     3566.78     3372.94    907.19 o
 -24   4  27       33.14     -665.55    887.61 o
 -22   4  27       90.85      607.22    853.10 o
 -20   4  27     1807.30     1905.24    670.63 o
 -18   4  27     4767.73     5420.08    833.52 o
 -16   4  27     8632.95     7839.60    892.44 o
 -14   4  27     7494.06     6086.98    824.03 o
 -12   4  27     3785.48     4554.75    903.53 o
 -10   4  27      212.47      167.81    540.02 o
  -8   4  27     1081.23     2659.71    938.01 o
  -6   4  27     2158.13     3138.69   1277.96 o
  -4   4  27     3028.10     5164.30   2822.20 o
 -23   5  27      426.82     1065.60    976.32 o
 -21   5  27     1709.64     2688.14    943.74 o
 -19   5  27     5044.10     5796.14   1130.54 o
 -17   5  27     7709.34     7783.38    927.49 o
 -15   5  27     7721.84     8130.21    936.82 o
 -13   5  27     7594.95     8901.48    928.97 o
 -11   5  27     1859.98     1813.75    643.10 o
  -9   5  27        1.76      215.30    674.11 o
  -7   5  27      404.07      966.93   1134.99 o
  -5   5  27     1950.27     2714.16   1357.63 o
 -20   6  27      427.75     -118.61    798.36 o
 -18   6  27     3154.41     2770.83    781.95 o
 -16   6  27     3644.23     4917.66    909.29 o
 -14   6  27     2832.04     3004.20   1237.48 o
 -12   6  27      987.33      390.94    899.22 o
 -10   6  27       33.16      303.09    734.84 o
  -8   6  27     1326.79     2273.05    839.23 o
 -24   0  28     4626.40     6393.06   1834.54 o
 -22   0  28     1070.41     1120.80   1283.41 o
 -20   0  28       31.82     -455.09   1106.62 o
 -18   0  28     1335.94     1534.42   1237.58 o
 -16   0  28     1558.87     2191.41   1240.85 o
 -14   0  28     1920.32     2189.23   1193.92 o
 -12   0  28     1857.34     1983.28    699.49 o
 -10   0  28      412.81       34.40    576.79 o
  -8   0  28      504.33      520.57    910.18 o
  -6   0  28     6265.23     7841.27   1480.95 o
  -4   0  28     8941.33    12722.83   1818.17 o
 -25   1  28     2307.72     2511.63   1083.87 o
 -23   1  28      187.02     -744.12    774.88 o
 -21   1  28      412.29     -220.22    798.61 o
 -19   1  28     2889.78     2588.95    977.37 o
 -17   1  28     5040.37     5133.64    999.71 o
 -15   1  28     4789.71     4902.36    976.90 o
 -13   1  28     6324.93     7049.23   1386.03 o
 -11   1  28     4197.80     3780.14    966.61 o
  -9   1  28       80.74       87.72    606.97 o
  -7   1  28      921.66     2582.15    858.88 o
  -5   1  28     3842.40     5851.31    996.33 o
  -3   1  28     6882.68     8409.62   1453.12 o
 -24   2  28      245.01      -76.14    902.23 o
 -22   2  28      100.89      199.51    849.58 o
 -20   2  28     1074.83      957.50    921.79 o
 -18   2  28     2669.59     2955.97    974.01 o
 -16   2  28     4320.09     4827.23    867.59 o
 -14   2  28     4621.97     5149.84    764.03 o
 -12   2  28     4788.64     5198.77    757.98 o
 -10   2  28     2530.54     2749.32    650.65 o
  -8   2  28       54.31       85.35    972.38 o
  -6   2  28      595.97       80.59    698.60 o
  -4   2  28     2661.38     3072.49    876.01 o
 -23   3  28      265.39      -99.88    877.02 o
 -21   3  28       24.27    -1025.39    764.23 o
 -19   3  28     1162.22     1203.93    818.24 o
 -17   3  28     3433.81     2049.67    660.65 o
 -15   3  28     4136.23     4649.36    773.71 o
 -13   3  28     3611.80     3093.27    721.33 o
 -11   3  28     1553.12     1247.49    853.00 o
  -9   3  28       84.22      466.99    707.79 o
  -7   3  28      424.41     2115.01   1181.92 o
  -5   3  28     1253.81      233.28   1042.77 o
 -22   4  28      116.96     -349.50    778.64 o
 -20   4  28     1078.36     2053.33    956.16 o
 -18   4  28     2974.04     4624.49    802.11 o
 -16   4  28     4435.90     6230.74   1028.22 o
 -14   4  28     2897.05     2618.10    702.18 o
 -12   4  28     1689.39     2366.46    662.37 o
 -10   4  28      576.56      601.17   1029.68 o
  -8   4  28        3.18     1807.26   1161.18 o
  -6   4  28       27.18     1286.69   1227.76 o
 -19   5  28       62.22     -566.48    664.92 o
 -17   5  28       77.23      322.82    631.15 o
 -15   5  28      101.80      282.59    604.87 o
 -13   5  28       16.58      734.75    620.18 o
 -11   5  28       10.01      568.33    740.56 o
  -9   5  28      161.63     -943.40    628.94 o
 -23   1  29     1409.08     2060.04   1000.65 o
 -21   1  29     1104.72      771.86    815.05 o
 -19   1  29      446.76        8.45    755.85 o
 -17   1  29       23.52       45.75    763.81 o
 -15   1  29       23.58      206.92    730.50 o
 -13   1  29       11.25     1469.64    604.22 o
 -11   1  29       42.71      205.79    530.57 o
  -9   1  29      193.88      208.61   1345.62 o
  -7   1  29       77.11     -140.43   1361.45 o
 -22   2  29      216.89     -369.13    865.56 o
 -20   2  29      109.81      428.17    844.71 o
 -18   2  29      815.47     -877.32    725.51 o
 -16   2  29     2810.30     3067.83   1076.61 o
 -14   2  29     3583.16     3341.68    975.68 o
 -12   2  29     1128.91     2066.68    640.64 o
 -10   2  29      130.13      414.27    917.82 o
  -8   2  29        3.24     -236.82    935.28 o
 -21   3  29       88.32    -1176.78    784.52 o
 -19   3  29       92.44     -276.34    777.07 o
 -17   3  29      934.06     1625.44   1048.78 o
 -15   3  29     2610.66     3230.15    742.62 o
 -13   3  29     2582.60     2096.53    668.37 o
 -11   3  29      803.72     1485.26   2286.90 o
  -9   3  29       83.00    -1321.07    880.71 o
 -18   4  29     1840.99     2472.67    711.50 o
 -16   4  29     4016.37     4701.18    779.23 o
 -14   4  29     3955.06     4623.81    792.34 o
 -12   4  29     2494.56     2774.41    682.70 o
 -18   0  30      314.29     -545.67   1072.79 o
 -16   0  30     1890.44     5405.40   1449.30 o
 -14   0  30     2599.87     2606.12   1175.37 o
 -12   0  30     2903.47     4295.51   1305.24 o
 -19   1  30      456.98      804.72    866.21 o
 -17   1  30     3180.56     2797.40    927.95 o
 -15   1  30     5599.19     6122.15   1079.33 o
 -13   1  30     5543.22     4788.07    965.17 o
 -16   2  30     2173.59     2065.84   1042.77 o
 -14   2  30     3675.14     5116.40   1560.92 o
 
